# Supplementary material for: Hydropower's Biogenic Carbon Footprint
Source: PLoS One. 2016 Sep 14;11(9):e0161947. doi: 10.1371/journal.pone.0161947 (PMC5023102; doi:10.1371/journal.pone.0161947)
Supplement: S1 Table — (XLSX) [file pone.0161947.s004.xlsx]

## Sheet: info
Supporting Information
Hydropower’s biogenic carbon footprint
Laura Scherer * • Stephan Pfister
Institute of Environmental Engineering, ETH Zurich, 8093 Zurich, Switzerland
*Laura Scherer, e-mail: scherer@ifu.baug.ethz.ch
4 sheets
Sheet number	Sheet name	Description
1	training	Training dataset with emissions from Barros et al. (2011) and predictors
		Note: Tested, but unused predictors are grey.
2	plant	Carbon footprints of individual hydropower plants and
		Calculation of methane recovery potential
3	country	Average carbon footprints of a country's hydropower generation
4	continent	Average carbon footprints of a continent's hydropower generation
References
Barros N, Cole JJ, Tranvik LJ, Prairie YT, Bastviken D, Huszar VLM, et al. Carbon emission from hydroelectric reservoirs linked to reservoir age and latitude. Nat Geosci. 2011; 4: 593–596. doi: 10.1038/ngeo1211.

## Sheet: training
	Name	Longitude	Latitude	CO2 (mg C m¯² d¯¹)	CH4 (mg C m-2 d-1)	CO2 (g/kWh)	CH4 (g/kWh)	Area / Electricity	Area	Age	Erosion	Tmax	Tmean	Tmin	Volume	Volume / Area	orgC	NPP
1	Alouette Lake	-122.433	49.3167	-111	NA	NA	NA	0.233628	16	74	0.0460397	21.7	7.5	-3.5	NA	NA	2.12822	601.301
2	Arrow-Lower	-118.15	49.6333	-281.5	6.6	NA	2.16352	0.673575	520	33	2.8511	25.7	6.4	-8	38.6	0.0742308	1.0225	489.249
3	Arrow-Narrows	-123.25	49.4333	354.5	NA	290.08	NA	0.611416	520	22	0.0253993	19.9	5.6	-5.4	38.6	0.0742308	2.736	585.983
4	Arrow-Narrows	-123.25	49.4333	-265.1	52.9	NA	NA	NA	520	33	0.0253993	19.9	5.6	-5.4	38.6	0.0742308	2.736	585.983
5	Arrow-Upper	-117.9	50.3167	283.4	23	NA	NA	NA	520	33	12.1272	24.9	6.2	-7.9	NA	NA	2.772	20.6612
6	Balbina	-59.4667	-1.88333	3800	113	7087.9	76.6443	1.3937	1770	20	187.479	32.9	27.2	22.4	18	0.0101695	1.4235	38.2535
7	Barra Bonita	-48.5833	-22.5167	1036.4	9.9	3187.26	11.0711	2.29787	324	42	37.7359	29.5	20.9	10.4	4	0.0123457	1.25	997.252
8	Barra Bonita	-48.5833	-22.5167	1754.7	NA	5396.26	NA	2.29787	324	42	37.7359	29.5	20.9	10.4	4	0.0123457	1.25	997.252
9	Baskatong (Mercier)	-75.8	46.7167	316.6	3.2	2164.89	7.95688	5.1093	413	70	0.134889	24.3	3.2	-20.2	2.6	0.0062954	1.247	590.227
10	Bersimis	-70.15	49.65	407.7	0.1	34.781	0.00310219	0.0637436	798	43	9.77237	22.3	-0.1	-24.1	1.6	0.00200501	1.883	22.8472
11	Bianco	10.0167	46.4	NA	0.01	NA	7.72487e-05	0.015873	2	94	7.27227	14.2	2.1	-8.4	0.1	0.05	1.12	326.058
12	Brisay/Caniapiscau	-70.4333	54.6667	182.5	9.8	901.953	17.6122	3.69281	4318	19	3.32412	16.5	-5.2	-29.3	34.3	0.00794349	1.6442	410.528
13	Buntzen	-122.85	49.35	384.8	NA	1.73482	NA	0.00336865	2	88	0.026068	22.3	8.4	-2.5	NA	NA	2.736	602
14	Cabonga	-76.6833	47.5	381.8	18	NA	NA	NA	434	70	0.0943678	23	1.8	-22.2	1.3	0.00299539	2.09	573.403
15	Cabonga	-75.8	46.8	376.6	13.9	NA	NA	NA	434	79	0	24.4	3.3	-20.2	1.3	0.00299539	0.143016	24.3918
16	Cat Arm	-57.5833	50.0833	615.5	NA	52.0897	NA	0.0632353	43	16	0.186171	17.5	1.4	-14.9	1	0.0232558	6.942	520.306
17	Chippewa Lake	-90.9833	46.1833	106.4	7	138.937	3.32384	0.975688	61	73	0.0758692	25.7	3.8	-19.7	NA	NA	4.633	608.952
18	CorumbÃ¡	-48.5167	-17.9833	294.4	NA	12.1675	NA	0.0308815	55	8	0.468092	31.7	23.8	12.3	1.2	0.0218182	0.429	751.56
19	CorumbÃ¡	-48.5167	-17.9833	1024.2	NA	42.33	NA	0.0308815	55	8	0.468092	31.7	23.8	12.3	1.2	0.0218182	0.429	751.56
20	CorumbÃ¡	-48.5167	-17.9833	724.1	NA	29.9269	NA	0.0308815	55	8	0.468092	31.7	23.8	12.3	1.2	0.0218182	0.429	751.56
21	Curua-Una	-54.2833	-2.81667	790.9	65	317.546	9.49	0.3	72	22	61.8986	31.6	25.7	20.2	1	0.0138889	1.317	886.008
22	Day Lake	-90.9	46.1833	190.9	7	NA	NA	NA	2	29	0.076163	25.7	3.9	-19.5	NA	NA	4.633	608.455
23	Dillon Lake	-106.05	39.6167	NA	21	NA	14.1355	1.38313	13	27	2.04588	22.1	1.4	-17.1	0.3	0.0230769	1.649	462.272
24	Dix	7.4	46.0667	NA	0.01	NA	9.04585e-06	0.00185874	4	45	0	8.9	-2.1	-12	0.4	0.1	0.143256	439.845
25	Duncan Lake	-126	54.4167	-220.9	10	NA	NA	NA	56	37	3.293	20.3	2.1	-17.7	1.7	0.0303571	1.009	514.939
26	Dworkshak	-116.25	46.5667	-325.9	47	NA	0.51177	0.0223741	37	31	0.278189	28.3	7.7	-6.6	4.3	0.116216	1.688	512.586
27	Eastmain-Opinica	-76.6167	52.7833	940.9	8	279.831	0.865185	0.222222	600	13	0.0936183	19	-2.8	-27.7	4.2	0.007	21.83	542.01
28	EOL	-77.1	53.45	316.6	3.8	NA	NA	NA	NA	24	0.0832037	18.3	-3.3	-27.9	NA	NA	3.36	526.983
29	F. D. Roosevelt	-118.767	47.9	-126	11	NA	0.0865951	0.0161759	306	62	0.0281743	29.3	8	-7.5	11.6	0.0379085	1.273	305.74
30	Funil	-44.55	-22.5167	169.4	12.5	6.60331	0.177184	0.0291262	27	39	0.882407	29.4	20.9	10.6	0.5	0.0185185	1.772	772.648
31	Funil	-44.55	-22.5167	-156	3.7	NA	0.0524466	0.0291262	27	39	0.882407	29.4	20.9	10.6	0.5	0.0185185	1.772	772.648
32	Funil	-44.55	-22.5167	-163.6	3.5	NA	0.0496117	0.0291262	27	40	0.882407	29.4	20.9	10.6	0.5	0.0185185	1.772	772.648
33	Furnas	-46.25	-20.6667	73.2	NA	26.0337	NA	0.265743	1342	44	0.735439	28.4	20.5	9.1	20.7	0.0154247	0.9305	903.669
34	Furnas	-46.25	-20.6667	171.9	NA	61.1366	NA	0.265743	1342	44	0.735439	28.4	20.5	9.1	20.7	0.0154247	0.9305	903.669
35	Furnas	-46.25	-20.6667	144.1	NA	51.2495	NA	0.265743	1342	45	0.735439	28.4	20.5	9.1	20.7	0.0154247	0.9305	903.669
36	Furtuna	-82.1833	9.23333	320.5	129	2.40583	0.352123	0.00560884	10	18	0	30	25.7	20.7	0.2	0.02	0.198346	49.6142
37	Gatun Lake	-79.8833	9.23333	NA	537	NA	2523.04	9.65424	430	78	0	31.2	26.6	22.6	5	0.0116279	0.160705	39.7927
38	Gatun Lake	-79.8833	9.23333	608.5	80	7862.18	375.872	9.65424	430	90	0	31.2	26.6	22.6	5.2	0.012093	0.160705	39.7927
39	Gouin	-74.95	48.9333	181.4	2.7	47055.5	254.685	193.824	1789	39	0.146319	21.7	0	-24.2	85.7	0.0479039	10.682	589.333
40	Great Falls	-90	50.45	1569.3	15.3	19.0136	0.067409	0.00905305	10	86	0.085577	23.8	-0.5	-27.2	NA	NA	1.883	588.75
41	Grimsel	8.33333	46.5667	NA	0.4	NA	0.0121667	0.0625	3	74	17.6133	11.8	0.5	-9.6	0.1	0.0333333	1.52633	506.798
42	Gruyere	7.1	46.65	192.8	0.7	11.9459	0.0157716	0.0462963	10	59	7.09456	20.6	6.6	-5.3	0.2	0.02	1.465	588.571
43	Hinds	-57.0667	49.65	574.1	NA	45.8383	NA	0.0596591	21	23	0.190368	20.1	2.5	-14.2	NA	NA	5.903	564.695
44	Indal	17.0667	62.5667	30.8	NA	84.8958	NA	2.05954	1176	70	2.26977	19.7	2.6	-13.6	NA	NA	5.7903	520.747
45	Itaipu	-54.55	-25.3833	328.6	NA	6.60317	NA	0.0150148	1350	14	54.6489	32.1	21.3	10.1	129	0.0955556	0.6255	27.8118
46	Itumbiara	-49.05	-18.4	86	NA	11.1876	NA	0.0972016	719	25	79.9545	32.3	24.2	13.3	15.1	0.0210014	1.25	29.4229
47	Itumbiara	-49.05	-18.4	258.8	NA	33.6668	NA	0.0972016	719	25	79.9545	32.3	24.2	13.3	15.1	0.0210014	1.25	29.4229
48	Itumbiara	-49.05	-18.4	227.9	NA	29.6471	NA	0.0972016	719	25	79.9545	32.3	24.2	13.3	15.1	0.0210014	1.25	29.4229
49	Jones Reservoir	-122.017	49.3833	-58.1	NA	NA	NA	0.0131444	5	50	14.9312	21.8	7.1	-4.3	NA	NA	2.772	594.048
50	Kinbasket (grand)	-118.571	52.0786	144.5	NA	11.5341	NA	0.0596419	430	19	0.108117	20.8	1.9	-14.4	NA	NA	2.772	365.987
51	Kootenay Lake	-116.75	49.35	-38.7	23.5	NA	2.21922	0.194044	389	20	3.78692	24	4.7	-9.8	36.7	0.0943445	2.772	419.208
52	L.C.B. de Carvalho	-47.25	-20.15	565.8	23.1	8.5359	0.126726	0.0112725	45	38	29.4648	26.9	20.3	11.1	1.3	0.0288889	0.9305	991.054
53	L.C.B. de Carvalho	-47.25	-20.15	1118.4	38	16.8727	0.208467	0.0112725	45	38	29.4648	26.9	20.3	11.1	1.3	0.0288889	0.9305	991.054
54	L.C.B. de Carvalho	-47.25	-20.15	769.3	28.6	11.606	0.156899	0.0112725	45	39	29.4648	26.9	20.3	11.1	1.3	0.0288889	0.9305	991.054
55	La Grande 1	-78.5167	54.5	454.6	8.8	9.3772	0.0660076	0.0154127	70	24	2.31407	16.6	-4	-28.3	1.2	0.0171429	3.36	531.695
56	La Grande 2	-76	53.8333	354.5	5	188.761	0.968129	0.397861	2835	17	0.0683483	17.5	-3.8	-28.1	52	0.0183422	1.745	507.149
57	La Grande 3	-76.1333	54.2	465.5	8.1	173.072	1.09511	0.277806	2420	19	4.17623	17.1	-3.9	-28	60	0.0247934	1.745	470.927
58	La Grande 4	-73.2167	54.6	321.3	10.8	32.6182	0.398695	0.0758552	765	20	3.09284	16.2	-5	-29.1	22	0.0287582	3.36	453.597
59	Lac Du Bonnet	-96.0167	50.2667	940.1	23.8	442.213	4.07101	0.351474	126	47	125.224	25	2.3	-23.1	NA	NA	1.286	20.3976
60	Lac St-Jean	-70.5167	50.0667	403.6	NA	NA	NA	NA	1053	47	5.68583	21.1	-0.7	-24.9	11.9	0.011301	1.883	572.445
61	Laforge-1	-72.5833	54.2	627.3	13	295.579	2.22745	0.352074	960	2	0.0924888	16.7	-4.7	-28.9	8	0.00833333	3.36	431.164
62	Laforge-1	-72.5833	54.2	562.4	27.3	NA	NA	NA	1288	9	0.0924888	16.7	-4.7	-28.9	8	0.00621118	3.36	431.164
63	Laforge-2	-70.25	54.95	227.2	7.5	91.9429	1.10367	0.302375	260	19	3.87749	16.3	-5.5	-29.5	NA	NA	25.109	390.833
64	Ljungan	14.45	62.5167	43.4	NA	NA	NA	NA	134	70	5.0355	18.9	2.6	-12.2	NA	NA	12.4261	496.59
65	Ljusnan/Voxnan	15.1167	62.05	68.2	NA	NA	NA	NA	210	70	4.24861	20	3.2	-12.1	NA	NA	8.57615	539.998
66	Lokka	27.7333	67.8167	545.5	79	632.053	33.2853	0.865753	316	28	2.87857	17.8	-1.3	-19	2.1	0.00664557	22.183	454.994
67	Lokka	27.7333	67.8167	288	115	333.696	48.4533	0.865753	316	28	2.87857	17.8	-1.3	-19	2.1	0.00664557	22.183	454.994
68	Lule	21.6667	65.8333	12.3	NA	20.5411	NA	1.24783	574	70	0.043572	20	1.2	-16.7	NA	NA	8.0077	419.94
69	Lungern	8.16667	46.8	96.3	0.1	NA	NA	NA	2	86	21.6733	16	3.8	-6.8	0.1	0.05	1.10583	527.687
70	Luzzone	8.96667	46.5667	686.2	0.1	4.37316	0.000231746	0.0047619	1	46	10.0042	15.6	3.5	-7	0.1	0.1	1.16311	466.189
71	Maelpaeg	-57.05	48.35	375.3	NA	NA	NA	NA	328	33	0.277501	19.4	2.9	-12.6	NA	NA	5.903	546.057
72	Manic 1	-68.5833	49.35	832.9	11.3	18.841	0.0929517	0.0169024	12	52	0.139811	21.3	0.5	-21.3	NA	NA	1.883	580.967
73	Manic 2	-68.6333	49.7667	231.3	6	7.59047	0.0715998	0.0245205	124	34	8.03571	21.2	-0.3	-23.5	1.2	0.00967742	1.883	555.27
74	Manic 3	-69.0333	50.2333	83.5	1.1	5.41355	0.0259332	0.048443	236	28	7.1993	21.1	-1.1	-25.7	10.4	0.0440678	1.883	543.499
75	Manic 5	-69.15	51.3333	383.7	6.1	103.365	0.597556	0.201288	1973	38	10.3648	20.2	-1.9	-26.8	120.1	0.0608718	1.883	21.583
76	Manso	-55.8	-14.8667	-81	NA	NA	NA	1.4875	357	3	41.5134	31.3	24.6	15.4	5.6	0.0156863	1.4025	774.633
77	Manso	-55.7667	-14.8667	139.2	NA	277.115	NA	1.4875	357	4	41.5134	31.3	24.6	15.4	5.6	0.0156863	1.4025	774.633
78	Manso	-55.7667	-14.8667	138.9	NA	276.518	NA	1.4875	357	4	41.5134	31.3	24.6	15.4	5.6	0.0156863	1.4025	774.633
79	Manso	-55.7667	-14.8667	866.2	31.2	1724.41	22.5862	1.4875	357	7	41.5134	31.3	24.6	15.4	5.6	0.0156863	1.4025	774.633
80	Manso	-55.7667	-14.8667	1265.4	42	2519.12	30.4045	1.4875	357	7	41.5134	31.3	24.6	15.4	5.6	0.0156863	1.4025	774.633
81	Meelpaeg (Granite Lake)	-57.6	48.3333	889.9	NA	425.351	NA	0.357143	80	31	0.334416	18	2.5	-12.4	NA	NA	5.903	544.08
82	Miranda, Brazil (grand)	-48.0394	-18.9167	1090.9	328	47.2458	5.16558	0.0323604	51	10	0.643077	29	21.7	11.5	8	0.156863	0.871	803.859
83	Miranda, Brazil (grand)	-48.0394	-18.9167	1358.2	183	58.8223	2.88202	0.0323604	51	10	0.643077	29	21.7	11.5	8	0.156863	0.871	803.859
84	Moose Lake	-91.0667	46.0167	354.5	3	NA	NA	NA	7	73	4.7344	26	4	-19.9	7.1	1.01429	4.633	614.951
85	Nelson Lake	-91.5	46.0833	193.6	6	NA	NA	NA	25	61	5.87144	27.1	4.5	-19.8	NA	NA	4.05189	558.66
86	New Melones	-120.517	37.9833	-323.5	34	NA	1.95271	0.118012	38	25	0.603772	35.4	15.3	1.2	3.8	0.1	0.917778	492.423
87	Oberaar	8.26667	46.55	NA	0.3	NA	0.00304167	0.0208333	1	53	0.470127	11.2	0.1	-9.9	0.1	0.1	1.7295	522.593
88	Opinaca	-76.6167	52.7833	514.1	NA	NA	NA	NA	947	23	0.0936183	19	-2.8	-27.7	8.5	0.00897571	21.83	542.01
89	Oroville	-121.433	39.55	279.8	75	6.37995	0.621868	0.0170375	34	36	0.0123084	34.3	15.5	1.8	4.4	0.129412	0.99	524.59
90	Outaouais	-74.6667	45.9333	349.6	NA	NA	NA	NA	NA	41	14.506	24.5	4.4	-17.4	NA	NA	1.247	588.211
91	Outardes 3	-69.35	49.95	23.2	0.1	0.105297	0.000165043	0.00339129	11	30	0.137816	21.6	-0.9	-25.1	NA	NA	1.883	570.959
92	Outardes 4	-69.2	50.2667	596.5	0.9	190.264	0.104389	0.238331	625	32	0.135557	21	-1.3	-26	17.5	0.028	1.883	555.928
93	PÃ©ribonka	-72.0167	49.2667	682.9	NA	NA	NA	NA	19	NA	0.116989	22.6	1	-23.7	NA	NA	1.883	575.759
94	Petit Saut	-53.0333	5.05	1216.4	1140	1061.07	361.611	0.651786	365	3	6.11462	31.5	25.7	21.3	3.5	0.00958904	1.331	46.4945
95	Petit Saut	-53.0333	5.05	1224.3	150	1067.96	47.5804	0.651786	365	11	6.11462	31.5	25.7	21.3	3.5	0.00958904	1.331	46.4945
96	Petit Saut	-53.0333	5.05	1296.3	180	1130.77	57.0964	0.651786	365	9	6.11462	31.5	25.7	21.3	3.5	0.00958904	1.331	46.4945
97	Petit Saut	-53.0333	5.05	1245.3	20	1086.28	6.34405	0.651786	365	11	6.11462	31.5	25.7	21.3	3.5	0.00958904	1.331	46.4945
98	Pine Falls	-96.2	50.5667	928.4	0.1	18.0364	0.000706452	0.0145161	9	50	5.69906	25	2.1	-23.5	NA	NA	20.7987	500.066
99	Pointe du Bois	-95.5333	50.3	846	NA	1119.02	NA	0.988333	593	35	2.70266	24.9	2	-23.7	NA	NA	1.56	23.9228
100	Porttipahta	26.75	68	572.7	13	1623.99	13.405	2.11881	214	25	2.9753	18.2	-1.7	-20.3	1.4	0.00654206	10.4693	463.184
101	Porttipahta	26.75	68	420	6	1190.98	6.18693	2.11881	214	25	2.9753	18.2	-1.7	-20.3	1.4	0.00654206	10.4693	463.184
102	Red Indian	-57.0833	49.3	208.4	NA	NA	NA	NA	184	93	0.172351	21.6	3.5	-13.2	NA	NA	5.903	547.271
103	Revelstoke	-118.2	51	600	NA	13.8689	NA	0.0172714	120	8	9.89397	25.4	5.9	-9.8	5.3	0.0441667	2.772	468.908
104	RibeirÃ£o das Lages	-43.8833	-22.7	22.1	NA	NA	NA	NA	30	95	68.3701	30.2	21.5	12.3	0.5	0.0166667	1.247	1005.61
105	Robert-Bourassa	-77	53.6667	409.1	13	41.2098	0.476192	0.0752674	2815	15	0.0822379	18.1	-3.4	-27.9	61.7	0.0219183	3.36	20.9234
106	Robert-Bourassa	-77	53.6667	465.3	7.9	47.204	0.291434	0.0758021	2835	20	0.0822379	18.1	-3.4	-27.9	61.7	0.0217637	3.36	20.9234
107	Robertson	-59.8833	51	384	6.1	249.426	1.44081	0.48534	73	7	0.172823	16.9	-0.2	-19.2	NA	NA	1.745	541.222
108	Sainte-Marguerite 2	-67.0667	50.5167	410.7	4.1	NA	NA	NA	NA	NA	0.162625	19.3	-1.5	-24.4	NA	NA	1.745	556.528
109	Sainte-Marguerite 3	-67.0333	51.6667	1495.6	2.7	193.145	0.126794	0.0964949	253	4	0.170146	18	-4	-28	11.9	0.0470356	1.883	516.528
110	Samuel	-63.4167	-8.8	1171.5	100	1738.13	53.9518	1.1086	559	15	129.596	33	26	18.6	5	0.00894454	1.317	769.888
111	Samuel	-63.4167	-8.8	NA	262	NA	141.354	1.1086	559	12	129.596	33	26	18.6	5	0.00894454	1.317	769.888
112	Samuel	-63.4167	-8.8	1909.1	13	2832.48	7.01374	1.1086	559	12	129.596	33	26	18.6	5	0.00894454	1.317	769.888
113	Samuel	-63.4167	-8.8	2205.5	NA	3272.25	NA	1.1086	559	16	129.596	33	26	18.6	5	0.00894454	1.317	769.888
114	Sandy	-57.05	49.4167	684.5	NA	7209.95	NA	7.87036	508	39	0.175056	21.3	3.3	-13.4	2.7	0.00531496	5.903	567.374
115	Santa Maria	8.8	46.5667	NA	0.2	NA	0.000372925	0.00383142	1	38	0.404585	11.1	0.1	-9.8	0.1	0.1	1.12	542.695
116	Segredo	-52.1	-25.7833	600	29.9	15.1677	0.274857	0.0188888	82	13	120.333	28.3	17.9	6.8	3	0.0365854	1.811	673.842
117	Segredo	-52.1	-25.7833	1306.1	5	33.0175	0.0459627	0.0188888	82	13	120.333	28.3	17.9	6.8	3	0.0365854	1.811	673.842
118	Serra da Mesa	-48.3333	-13.85	1090.9	80	385.869	10.2899	0.264296	1784	1	105.026	32.6	25.1	17.1	54.4	0.0304933	0.82	688.073
119	Serra da Mesa	-48.3333	-13.85	358.9	NA	63.9014	NA	0.133037	898	1	105.026	32.6	25.1	17.1	54.4	0.0605791	0.82	688.073
120	Serra da Mesa	-48.3333	-13.85	175.1	NA	61.9358	NA	0.264296	1784	5	105.026	32.6	25.1	17.1	54.4	0.0304933	0.82	688.073
121	Serra da Mesa	-48.3333	-13.85	652.6	NA	116.194	NA	0.133037	898	6	105.026	32.6	25.1	17.1	24.3	0.0270601	0.82	688.073
122	Serra da Mesa	-48.3333	-13.85	719.9	NA	128.177	NA	0.133037	898	6	105.026	32.6	25.1	17.1	24.3	0.0270601	0.82	688.073
123	Seven Mile	-120.4	55.9667	-199.4	109.5	NA	0.0666125	0.00125	4	23	1.97571	21.9	1.4	-20.7	NA	NA	3.865	476.824
124	Seven Sisters Falls	-96	50.1167	1357.9	NA	38.5493	NA	0.0212121	21	71	1.83772	25	2.2	-23.3	NA	NA	21.757	551.707
125	Shasta	-122.383	40.85	340.1	47	16.8321	0.845859	0.0369801	77	60	1.60905	35.3	14.8	0.6	5.8	0.0753247	1.516	441.399
126	Sihl	8.8	47.1333	125.5	0.2	7.30264	0.00423188	0.0434783	11	70	13.4914	19.9	6.6	-4.6	0.1	0.00909091	5.14517	538.828
127	Skellefte	20.6833	64.5	24.5	NA	11.6274	NA	0.35461	817	70	0.042851	20.1	1.6	-15.5	NA	NA	8.4622	523.383
128	Skinuddselet	18.4333	63.9833	298.6	NA	NA	NA	NA	27	15	2.12043	19.6	1.1	-16.4	170	6.2963	5.7903	524.752
129	Slave Falls	-95.5667	50.2167	280.4	NA	5.03099	NA	0.0134064	7	35	0.0515216	25	2	-23.6	NA	NA	1.56	23.6608
130	Stave Lake	-122.283	49.3333	164.2	NA	503.589	NA	2.2916	1170	91	0.570947	23.3	9.1	-2	0.4	0.00034188	2.52089	577.064
131	Tiger Cat Dam (google maps)	-91.2428	46.0297	60	11	NA	NA	NA	3	60	2.50789	26.3	4.1	-19.9	NA	NA	2.018	547.589
132	Toulnoustouc	-68.3833	50.1	379.9	0.1	NA	NA	NA	235	46	0.156986	20.2	-1.4	-25.1	NA	NA	1.883	573.221
133	Tres Marias	-45.25	-18.2333	-38.7	205	NA	48.7581	0.488722	1040	45	0.781942	30.8	22.8	12.2	21	0.0201923	1.384	730.48
134	Tres Marias	-45.25	-18.2333	272.7	19	178.366	4.51905	0.488722	1040	45	0.781942	30.8	22.8	12.2	21	0.0201923	1.384	730.48
135	Tucurui	-49.6	-3.91667	NA	75	NA	3.93642	0.107847	2430	13	141.4	33.4	27.2	21.5	46	0.01893	1.431	29.953
136	Tucurui	-49.6	-3.91667	NA	40	NA	2.09942	0.107847	2430	22	141.4	33.4	27.2	21.5	46	0.01893	1.431	29.953
137	Tucurui	-49.6	-3.91667	NA	98	NA	5.14359	0.107847	2430	15	141.4	33.4	27.2	21.5	46	0.01893	1.431	29.953
138	Tucurui	-49.6	-3.91667	2181.8	12.7	314.911	0.666567	0.107847	2430	15	141.4	33.4	27.2	21.5	46	0.01893	1.431	29.953
139	Tucurui	-49.6	-3.91667	2845.4	NA	410.692	NA	0.107847	2430	22	141.4	33.4	27.2	21.5	46	0.01893	1.431	29.953
140	Ume	20.1167	63.8167	12.3	NA	NA	NA	NA	360	70	0.0373693	20.5	2.5	-14.1	NA	NA	5.7903	521.774
141	Upper Salmon	-56.5	48.3	524.5	NA	405.881	NA	0.578215	130	20	0.286365	20.6	3.5	-12.4	NA	NA	5.903	22.1894
142	Upper Salmon (Long Pond)	-56.5	48.5833	519.8	NA	NA	NA	NA	130	33	0.244615	21	3.1	-13.3	NA	NA	5.268	563.154
143	Wallula	-119.167	45.9167	-95.2	84	NA	NA	NA	157	50	1.35645	31.4	11.6	-2.8	0.2	0.00127389	0.56	188.403
144	Waneta	-117.617	49.0833	-127.9	38.8	NA	0.234553	0.0124216	20	20	7.67863	27.7	7.3	-7.5	NA	NA	1.0225	458.311
145	Whatshan	-116.1	49.0833	182.7	NA	NA	NA	NA	15	40	0.100999	23.8	3.7	-11.5	NA	NA	3.336	477.708
146	Whatshan	-116.1	49.0833	-1.4	5.8	NA	NA	NA	15	51	0.100999	23.8	3.7	-11.5	NA	NA	3.336	477.708
147	Williston-Finlay	-124.167	56.1667	192	NA	NA	NA	NA	1660	41	0.0529595	21.5	1.5	-18.8	70.3	0.0423494	3.865	18.7309
148	Williston-Parsnip	-123.6	55.8167	479.5	NA	87.148	NA	0.135802	1779	33	2.00477	20.2	0.7	-18	70.3	0.0395166	1.898	486.306
149	Williston-Peace	-123.317	56.1167	250.9	NA	214.801	NA	0.639692	1660	23	0.0635838	18	-1.2	-19.3	70.3	0.0423494	1.2	452.853
150	Wohlen	7.31667	49.9667	287.2	1.6	9.60923	0.0194667	0.025	4	86	0.113153	20.4	7.9	-2.9	0	0	1.493	607.19
151	XingÃ³	-37.7833	-9.61667	1636.4	121	6.81656	0.183286	0.00311252	60	10	35.4033	32.3	25.5	18.7	0.7	0.0116667	0.6605	607.072
152	XingÃ³	-37.7833	-9.61667	2682.8	NA	11.1754	NA	0.00311252	60	10	35.4033	32.3	25.5	18.7	0.7	0.0116667	0.6605	607.072
153	Zeuzier	7.43333	46.35	NA	0.1	NA	0.000202778	0.00416667	1	49	0.579718	12.2	0.4	-10	0.1	0.1	1.465	482.145
154	Ã…ngerman River (grand, average)	14.9333	64.5986	30.8	NA	NA	NA	NA	854	70	3.28607	16.2	1	-12.8	NA	NA	8.57615	380.741

## Sheet: plant
id	name	en_2009	area_elec	area_elec_log	area	area_log	age	age_log	vol	tmax_log	erosion	purpose	multi	allocation	per energy	co2_elec	ch4_elec	co2e_elec	co2_elec_alloc	ch4_elec_alloc	co2e_elec_alloc	areal fluxes	co2_area	ch4_area	co2e_area	co2_area_alloc	ch4_area_alloc	co2e_area_alloc	average	co2	ch4	co2e	co2_alloc	ch4_alloc	co2e_alloc	ch4_share	corrected average	co2_corr	ch4_corr	co2e_corr	co2_corr_alloc	ch4_corr_alloc	co2e_corr_alloc	ch4_corr_share	gwp20	co2e_gwp20	co2e_gwp20_alloc	ch4_gwp20_share	CV
4942	Jayakwadi Stage 1	0.003199	85.9331	4.45357	274.9	5.61641	33	3.49651	2910	3.70623	22.8859	IRRI	2	0.333333		21289.9	13436.9	478146	7096.65	4478.98	159382		62693.5	8094.07	337892	20897.8	2698.02	112631		41991.7	10765.5	408019	13997.2	3588.5	136006	0.897084		-11050.7	15071.7	501387	-3683.57	5023.9	167129	1		1.28512e+06	428372	1
4946	Sriram Sagar	0.09504	3.53325	1.26222	335.8	5.81652	32	3.46574	3172	3.73767	0.504909	IRRI	2	0.333333		1384.81	367.908	13893.7	461.603	122.636	4631.22		1740.96	519.09	19390	580.322	173.03	6463.35		1562.89	443.499	16641.9	520.962	147.833	5547.28	0.906087		-600.555	620.899	20510	-200.185	206.966	6836.67	1		52796.7	17598.9	1
4881	Bargi	0.049406	3.10286	1.13232	153.3	5.0324	21	3.04452	3920	3.71601	1.10626	IRRI	2	0.333333		1186.35	392.993	14548.1	395.45	130.998	4849.37		1735.2	472.995	17817	578.398	157.665	5939		1460.77	432.994	16182.6	486.924	144.331	5394.19	0.909732		-642.961	606.191	19967.5	-214.32	202.064	6655.85	1		51489.5	17163.2	1
4843	Gandhi Sagar	0.13	4.02692	1.393	523.5	6.26054	49	3.89182	7322.8	3.71357	0.483989	IRRI	2	0.333333		1557.64	279.54	11062	519.214	93.1801	3687.34		1610.04	354.899	13676.6	536.681	118.3	4558.87		1583.84	317.22	12369.3	527.948	105.74	4123.1	0.871954		-24.1676	444.108	15075.5	-8.05586	148.036	5025.16	1		38169.1	12723	1
4654	Karkheh	0.27412	0.618707	-0.480123	169.6	5.13344	8	2.07944	7300	3.8111	0.369645	ELEC	3	0.5		597.693	186.151	6926.83	298.846	93.0755	3463.41		384.917	224.312	8011.52	192.459	112.156	4005.76		491.305	205.231	7469.17	245.653	102.616	3734.59	0.934222		-479.687	287.324	9289.33	-239.844	143.662	4644.66	1		24230.2	12115.1	1
3628	Kompienga	0.057919	2.31358	0.838794	134	4.89784	25	3.21888	2000	3.66356	0.512868	ELEC	1	1		979.26	192.557	7526.19	979.26	192.557	7526.19		1228.49	237.878	9316.36	1228.49	237.878	9316.36		1103.87	215.218	8421.27	1103.87	215.218	8421.27	0.868918		9.1079	301.305	10253.5	9.1079	301.305	10253.5	0.999112		25921.3	25921.3	0.999649
4859	Bansagar Dam	0.753	0.510359	-0.672642	384.3	5.95142	3	1.09861	5410	3.7329	92.2426	IRRI	2	0.333333		669.927	218.054	8083.75	223.309	72.6845	2694.58		838.993	70.5391	3237.32	279.664	23.513	1079.11		754.46	144.296	5660.54	251.487	48.0988	1886.85	0.866716		18.5906	202.015	6887.1	6.19688	67.3383	2295.7	0.997301		17391.9	5797.29	0.998931
3014	Bagre	0.060921	2.75603	1.01379	167.9	5.12337	17	2.83321	1700	3.65842	21.9756	IRRI	3	0.333333		1113.41	309.052	11621.2	371.137	103.017	3873.72		2223.97	295.672	12276.8	741.322	98.5574	4092.27		1668.69	302.362	11949	556.23	100.787	3983	0.860349		115.321	423.307	14507.7	38.4403	141.102	4835.92	0.992051		36519.7	12173.2	0.996842
4480	Jebel Aulia	0.13312	7.01172	1.94758	933.4	6.83883	72	4.27667	3500	3.72328	3.64813	IRRI	3	0.333333		2349.14	420.484	16645.6	783.047	140.161	5548.54		2164.28	366.984	14641.7	721.426	122.328	4880.58		2256.71	393.734	15643.7	752.236	131.245	5214.56	0.855743		223.032	551.228	18964.8	74.344	183.743	6321.59	0.98824		47628.6	15876.2	0.995317
4658	Maroon	0.079013	0.11264	-2.18356	8.9	2.18605	10	2.30259	1200	3.74005	0.00899315	IRRI	2	0.333333		120.592	15.3385	642.1	40.1974	5.11282	214.033		68.4087	14.5659	563.648	22.8029	4.85529	187.883		94.5004	14.9522	602.874	31.5001	4.98406	200.958	0.84325		16.1268	20.933	727.85	5.3756	6.97768	242.617	0.977843		1816.37	605.456	0.991121
4988	Jurala	0.238	0.115966	-2.15445	27.6	3.31782	2	0.693147	338.1	3.69138	33.5407	IRRI	2	0.333333		257.599	42.7539	1711.23	85.8662	14.2513	570.411		117.581	13.6441	581.479	39.1938	4.54802	193.826		187.59	28.199	1146.36	62.53	9.39966	382.119	0.83636		38.5638	39.4786	1380.84	12.8546	13.1595	460.279	0.972072		3433.72	1144.57	0.988769
4470	Haditha	0.62133	0.545926	-0.605272	339.2	5.82659	26	3.2581	11000	3.73529	0.445048	IRRI	2	0.333333		663.506	47.0581	2263.48	221.169	15.686	754.493		286.504	94.4583	3498.09	95.5014	31.4861	1166.03		475.005	70.7582	2880.78	158.335	23.5861	960.261	0.835112		100.503	99.0615	3468.59	33.5011	33.0205	1156.2	0.971025		8619.79	2873.26	0.98834
4478	High Aswan Dam	7.3937	0.728093	-0.317327	5383.3	8.59106	39	3.66356	162000	3.7329	0	IRRI	3	0.333333		1040.25	48.196	2678.92	346.752	16.0653	892.973		326.99	155.459	5612.58	108.997	51.8196	1870.86		683.622	101.827	4145.75	227.874	33.9424	1381.92	0.835103		144.675	142.558	4991.66	48.2248	47.5194	1663.89	0.971017		12404.7	4134.9	0.988337
2833	La Serena	0.027637	3.36867	1.21452	93.1	4.53367	20	2.99573	3231.8	3.56388	0.101066	IRRI	2	0.333333		1190.62	226.367	8887.1	396.873	75.4557	2962.37		1865.55	228.392	9630.89	621.852	76.1307	3210.3		1528.09	227.38	9258.99	509.362	75.7932	3086.33	0.834962		324.418	318.331	11147.7	108.139	106.11	3715.9	0.970898		27700.9	9233.64	0.988289
4883	Bango	0.254	0.408268	-0.895832	103.7	4.6415	19	2.94444	3416	3.7281	1.05541	ELEC	2	0.666667		487.593	40.946	1879.76	325.062	27.2973	1253.17		232.541	64.348	2420.37	155.027	42.8986	1613.58		360.067	52.647	2150.06	240.045	35.098	1433.38	0.832532		80.5587	73.7057	2586.55	53.7058	49.1372	1724.37	0.968855		6419.25	4279.5	0.98745
4836	Rana Pratap Sagar	0.143	1.1986	0.181155	171.4	5.144	41	3.71357	2898.7	3.71844	0.5221	IRRI	2	0.333333		739.216	78.2788	3400.7	246.405	26.0929	1133.57		532.001	107.18	4176.11	177.334	35.7266	1392.04		635.609	92.7293	3788.4	211.87	30.9098	1262.8	0.832223		143.116	129.821	4557.03	47.7054	43.2737	1519.01	0.968594		11307.7	3769.24	0.987343
3650	Lagdo	0.40752	1.52778	0.423814	622.6	6.4339	26	3.2581	7800	3.65584	21.3906	IRRI	5	0.266667		974.064	110.703	4737.96	259.75	29.5207	1263.46		1148.19	166.337	6803.65	306.184	44.3565	1814.31		1061.13	138.52	5770.8	282.967	36.9386	1538.88	0.816121		310.922	193.928	6904.47	82.9126	51.7141	1841.19	0.954968		16988.7	4530.32	0.981698
4842	Rajghat	0.108	0.432407	-0.838387	46.7	3.84374	17	2.83321	2172	3.74242	27.8827	IRRI	2	0.333333		397.426	50.8107	2124.99	132.475	16.9369	708.33		376.58	50.1614	2082.07	125.527	16.7205	694.022		387.003	50.486	2103.53	129.001	16.8287	701.176	0.816022		113.544	70.6805	2516.68	37.848	23.5602	838.893	0.954883		6192.06	2064.02	0.981663
2963	Mansour Eddahbi	0.029263	1.14821	0.138202	33.6	3.51453	37	3.61092	592	3.68387	0.0342939	IRRI	5	0.266667		530.929	68.7922	2869.86	141.581	18.3446	765.297		528.613	69.0039	2874.75	140.963	18.4011	766.599		529.771	68.8981	2872.31	141.272	18.3728	765.948	0.815559		156.371	96.4573	3435.92	41.6991	25.7219	916.245	0.954489		8451.7	2253.79	0.981498
4461	Mosul	0.76029	0.456273	-0.784663	346.9	5.84904	26	3.2581	12500	3.72569	0.0554761	IRRI	3	0.333333		644.524	36.4765	1884.73	214.841	12.1588	628.242		237.53	75.9894	2821.17	79.1766	25.3298	940.389		441.027	56.2329	2352.95	147.009	18.7443	784.316	0.812564		135.144	78.7261	2811.83	45.0481	26.242	937.277	0.951937		6905.59	2301.86	0.98043
4858	Rihand	0.4	0.99675	-0.00325529	398.7	5.98821	47	3.85015	10600	3.72086	0.608136	ELEC	1	1		791.993	57.4601	2745.64	791.993	57.4601	2745.64		410.729	90.8463	3499.5	410.729	90.8463	3499.5		601.361	74.1532	3122.57	601.361	74.1532	3122.57	0.807415		195.427	103.814	3725.12	195.427	103.814	3725.12	0.947538		9123.47	9123.47	0.97858
4739	Ukai	0.322	1.14969	0.139492	370.2	5.91404	37	3.61092	8510	3.66099	1.128	IRRI	2	0.333333		820.057	62.1521	2933.23	273.352	20.7174	977.743		542.907	102.137	4015.55	180.969	34.0455	1338.52		681.482	82.1443	3474.39	227.161	27.3814	1158.13	0.803856		229.812	115.002	4139.88	76.6038	38.334	1379.96	0.944488		10120	3373.33	0.977291
2986	Manantali	0.1492	2.93834	1.07784	438.4	6.08313	21	3.04452	11270	3.65842	56.3448	IRRI	4	0.3		1273.01	284.338	10940.5	381.902	85.3013	3282.15		3400.21	246.25	11772.7	1020.06	73.8751	3531.81		2336.61	265.294	11356.6	700.983	79.5882	3406.98	0.794251		860.251	371.411	13488.2	258.075	111.423	4046.47	0.936222		32801.6	9840.49	0.973774
4755	Manikdoh	0.003	3.86667	1.35239	11.6	2.45101	25	3.21888	308.1	3.54674	0.964468	IRRI	2	0.333333		1060.43	208.457	8147.95	353.475	69.4855	2715.98		2072.07	132.648	6582.11	690.689	44.2161	2194.04		1566.25	170.552	7365.03	522.082	56.8508	2455.01	0.78734		608.793	238.773	8727.09	202.931	79.5912	2909.03	0.930241		21143.3	7047.77	0.971206
2857	Alqueva	0.19455	1.25418	0.226479	244	5.49717	7	1.94591	4150	3.47816	19.6429	ELEC	3	0.5		795.16	105.676	4388.15	397.58	52.8381	2194.08		1048.77	82.498	3853.7	524.383	41.249	1926.85		921.963	94.0871	4120.93	460.982	47.0436	2060.46	0.776273		386.243	131.722	4864.79	193.121	65.861	2432.4	0.920604		11714.3	5857.17	0.967028
609	Success Dam	0.000924	3.8961	1.35998	3.6	1.28093	48	3.8712	101.5	3.61631	0.16258	FCON	4	0.3		926.734	176.197	6917.43	278.02	52.8591	2075.23		1565.43	76.0374	4150.7	469.628	22.8112	1245.21		1246.08	126.117	5534.06	373.824	37.8352	1660.22	0.774835		526.652	176.564	6529.83	157.996	52.9692	1958.95	0.919347		15711.2	4713.35	0.966479
173	Indian Valley	0.001309	10.6952	2.36979	14	2.63906	34	3.52636	442.8	3.53223	0.00581275	IRRI	6	0.238095		2734.6	514.257	20219.3	651.096	122.442	4814.13		5095.51	277.336	14524.9	1213.22	66.0325	3458.32		3915.05	395.797	17372.1	932.156	94.2373	4136.22	0.774636		1656.68	554.115	20496.6	394.447	131.932	4880.14	0.919173		49310.6	11740.6	0.966403
2945	Al Wahda	0.14217	0.522614	-0.648913	74.3	4.30811	13	2.56495	3800	3.56671	0.0395278	ELEC	3	0.5		475.127	35.2243	1672.75	237.564	17.6122	836.377		309.019	41.888	1733.21	154.51	20.944	866.605		392.073	38.5562	1702.98	196.037	19.2781	851.491	0.769773		170.686	53.9786	2005.96	85.3428	26.9893	1002.98	0.914911		4812.85	2406.42	0.964535
1302	Canyon Lake	0.001568	19.5153	2.9712	30.6	3.421	45	3.80666	1393	3.55249	7.55401	SUPP	4	0.3		4961.94	927.341	36491.5	1488.58	278.202	10947.5		9721.81	446.962	24918.5	2916.54	134.089	7475.56		7341.87	687.152	30705	2202.56	206.146	9211.51	0.76089		3350.22	962.012	36058.6	1005.07	288.604	10817.6	0.90709		86083.3	25825	0.961082
4586	Corumana	0.021258	3.24113	1.17592	68.9	4.23266	21	3.04452	1273	3.49347	5.42234	IRRI	3	0.333333		1123.55	151.839	6286.06	374.516	50.6128	2095.35		1963.95	134.778	6546.4	654.651	44.926	2182.13		1543.75	143.308	6416.23	514.583	47.7694	2138.74	0.759399		709.64	200.631	7531.11	236.547	66.8772	2510.37	0.905772		17963.9	5987.98	0.960496
1006	Stockton Dam	0.003465	27.8211	3.32579	96.4	4.56851	40	3.68888	2064.8	3.47816	0.149455	FCON	3	0.333333		7108.86	1101.19	44549.4	2369.62	367.064	14849.8		12387.9	703.617	36310.9	4129.3	234.539	12103.6		9748.38	902.405	40430.1	3249.46	300.802	13476.7	0.758883		4492.46	1263.37	47446.9	1497.49	421.122	15815.6	0.905316		113142	37714	0.960294
2835	Alange	0.0339	0.976401	-0.0238817	33.1	3.49953	17	2.83321	851.7	3.54674	8.40591	IRRI	3	0.333333		487.572	54.9826	2356.98	162.524	18.3275	785.66		644.477	49.0382	2311.78	214.826	16.3461	770.592		566.024	52.0104	2334.38	188.675	17.3368	778.126	0.757527		262.555	72.8145	2738.25	87.5185	24.2715	912.75	0.904116		6524.61	2174.87	0.959759
4994	Tungabhadra	0.188	1.87553	0.628892	352.6	5.86533	56	4.02535	3764	3.627	0.312739	IRRI	2	0.333333		989.747	69.5409	3354.14	329.916	23.1803	1118.05		674.814	81.5608	3447.88	224.938	27.1869	1149.29		832.281	75.5509	3401.01	277.427	25.1836	1133.67	0.755284		390.149	105.771	3986.37	130.05	35.2571	1328.79	0.902129		9486.47	3162.16	0.958873
5149	Ubol Ratana	0.16222	1.93133	0.658208	313.3	5.74716	43	3.7612	2263	3.58074	0.876538	IRRI	5	0.266667		989.021	71.2841	3412.68	263.739	19.0091	910.048		843.572	94.4246	4054.01	224.953	25.1799	1081.07		916.297	82.8543	3733.34	244.346	22.0945	995.558	0.754564		430.962	115.996	4374.83	114.923	30.9323	1166.62	0.901491		10406.6	2775.1	0.958588
1307	International Amistad Dam	0.083164	1.58121	0.458192	131.5	4.87901	40	3.68888	6330	3.58906	2.17196	IRRI	4	0.3		799.864	61.726	2898.55	239.959	18.5178	869.565		738.686	71.9689	3185.63	221.606	21.5907	955.689		769.275	66.8475	3042.09	230.783	20.0542	912.627	0.747123		373.803	93.5865	3555.74	112.141	28.0759	1066.72	0.894873		8422.24	2526.67	0.955617
6720	Wivenhoe	0.0057499	17.8612	2.88263	102.7	4.63181	24	3.17805	1150	3.41444	6.83498	SUPP	4	0.3		4707.59	719.603	29174.1	1412.28	215.881	8752.22		10803.9	497.728	27726.6	3241.17	149.318	8317.99		7755.73	608.665	28450.4	2326.72	182.6	8535.11	0.727394		4057.19	852.131	33029.7	1217.16	255.639	9908.9	0.877165		77340.5	23202.1	0.947541
3975	Kozjak	0.00037503	33.5973	3.51445	12.6	2.5337	6	1.79176	650	3.26576	13.5104	ELEC	2	0.666667		8261.03	2199.87	83056.8	5507.35	1466.58	55371.2		26047.6	454.71	41507.7	17365	303.14	27671.8		17154.3	1327.29	62282.2	11436.2	884.861	41521.5	0.724572		9057.61	1858.21	72236.7	6038.4	1238.81	48157.8	0.874612		168864	112576	0.946361
4862	Maithon	0.102	0.746078	-0.292925	76.1	4.33205	52	3.95124	1369.2	3.66868	0.833659	IRRI	2	0.333333		532.055	29.919	1549.3	177.352	9.973	516.434		288.917	31.9694	1375.88	96.3057	10.6565	458.626		410.486	30.9442	1462.59	136.829	10.3147	487.53	0.719343		220.35	43.3219	1693.29	73.4498	14.4406	564.431	0.869869		3946.03	1315.34	0.944159
5796	Sirindhorn	0.16483	1.42874	0.356796	235.5	5.46171	38	3.63759	1966	3.54962	2.21525	ELEC	2	0.666667		833.114	47.6585	2453.5	555.409	31.7723	1635.67		683.708	64.3347	2871.09	455.805	42.8898	1914.06		758.411	55.9966	2662.3	505.607	37.3311	1774.86	0.715129		412.312	78.3953	3077.75	274.875	52.2635	2051.83	0.866035		7154.31	4769.54	0.942369
4898	Hirakud	1.15629	0.433023	-0.836965	500.7	6.21601	52	3.95124	8100	3.74242	0	IRRI	2	0.333333		683.064	21.96	1429.7	227.688	7.31999	476.568		163.779	40.109	1527.49	54.5931	13.3697	509.162		423.422	31.0345	1478.59	141.141	10.3448	492.865	0.713632		231.204	43.4483	1708.45	77.0681	14.4828	569.482	0.86467		3967.76	1322.59	0.941729
144	Black Butte Dam	0.005473	1.88197	0.632317	10.3	2.33214	46	3.82864	177.3	3.56388	0.869578	FCON	4	0.3		566.103	60.9178	2637.31	169.831	18.2753	791.192		791.086	37.456	2064.59	237.326	11.2368	619.377		678.594	49.1869	2350.95	203.578	14.7561	705.285	0.711353		372.971	68.8616	2714.27	111.891	20.6585	814.28	0.862589		6295.07	1888.52	0.940752
4857	Tilaiya	0.01	3	1.09861	30	3.4012	56	4.02535	556.3	3.66868	29.9842	IRRI	2	0.333333		965.165	145.975	5928.32	321.722	48.6584	1976.11		2042.99	70.5436	4441.47	680.995	23.5145	1480.49		1504.08	108.259	5184.89	501.359	36.0864	1728.3	0.709912		830.039	151.563	5983.18	276.68	50.521	1994.39	0.861271		13864.5	4621.49	0.940132
1275	Sam Rayburn Dam And Reservoir	0.070049	5.4262	1.69124	380.1	5.94043	44	3.78419	7815.6	3.53223	17.9155	SUPP	4	0.3		1857.55	190.347	8329.34	557.265	57.104	2498.8		3341.35	179.39	9440.61	1002.4	53.817	2832.18		2599.45	184.868	8884.97	779.835	55.4605	2665.49	0.707433		1444.4	258.816	10244.1	433.321	77.6447	3073.24	0.859002		23702.5	7110.76	0.939061
4700	Darunta	0.023881	0.477367	-0.73947	11.4	2.43361	46	3.82864	125	3.68135	13.6082	ELEC	2	0.666667		238.598	20.5173	936.187	159.065	13.6782	624.125		266.489	15.1981	783.223	177.659	10.132	522.148		252.543	17.8577	859.705	168.362	11.9051	573.137	0.706244		140.782	25.0008	990.808	93.8545	16.6672	660.539	0.857912		2290.85	1527.23	0.938546
3662	Nangbeto	0.086188	1.49093	0.399398	128.5	4.85593	22	3.09104	1710	3.56671	37.0863	IRRI	2	0.333333		775.25	81.6298	3550.66	258.417	27.2099	1183.55		1406.33	72.1151	3858.25	468.777	24.0384	1286.08		1090.79	76.8725	3704.45	363.597	25.6242	1234.82	0.705546		609.211	107.621	4268.34	203.07	35.8738	1422.78	0.857272		9864.66	3288.22	0.938243
1883	Wallace	0.027169	2.57279	0.944989	69.9	4.24707	29	3.3673	727.8	3.49043	6.77803	ELEC	3	0.5		963.635	89.4929	4006.39	481.817	44.7465	2003.2		1484.5	82.9035	4303.22	742.251	41.4518	2151.61		1224.07	86.1982	4154.81	612.034	43.0991	2077.4	0.705385		683.944	120.678	4786.98	341.972	60.3388	2393.49	0.857124		11062.2	5531.1	0.938173
5122	Thaphanseik	0.15099	2.20478	0.790629	332.9	5.80784	8	2.07944	3550	3.58074	128.615	IRRI	2	0.333333		1062.46	295.062	11094.6	354.154	98.3541	3698.19		4432.5	85.267	7331.58	1477.5	28.4223	2443.86		2747.48	190.165	9213.08	915.827	63.3882	3071.03	0.701785		1549.78	266.231	10601.6	516.594	88.7435	3533.87	0.853817		24445.6	8148.54	0.936603
1896	West Point	0.035212	2.55027	0.936198	89.8	4.49758	35	3.55535	746.3	3.48431	0.273949	FCON	3	0.333333		988.337	74.8034	3531.65	329.446	24.9345	1177.22		1208.52	75.489	3775.15	402.84	25.163	1258.38		1098.43	75.1462	3653.4	366.143	25.0487	1217.8	0.699341		623.487	105.205	4200.45	207.829	35.0682	1400.15	0.851566		9671.09	3223.7	0.935531
4826	Matatila	0.098	0.669388	-0.401392	65.6	4.18358	45	3.80666	1132.7	3.74715	46.4314	IRRI	2	0.333333		495.639	41.7948	1916.66	165.213	13.9316	638.887		615.177	31.8543	1698.22	205.059	10.6181	566.074		555.408	36.8245	1807.44	185.136	12.2748	602.48	0.69271		320.441	51.5543	2073.29	106.814	17.1848	691.096	0.845443		4754.11	1584.7	0.932597
2830	Orellana	0.027583	1.45017	0.37168	40	3.68888	48	3.8712	900	3.56388	0.17073	IRRI	3	0.333333		624.944	43.39	2100.2	208.315	14.4633	700.068		582.795	36.6737	1829.7	194.265	12.2246	609.901		603.87	40.0319	1964.95	201.29	13.344	654.985	0.69268		348.426	56.0446	2253.94	116.142	18.6815	751.314	0.845415		5168.26	1722.75	0.932584
4428	Kralkizi	0.1639	0.154973	-1.86451	25.4	3.23475	12	2.48491	1919	3.6055	0.0238539	FCON	3	0.333333		257.036	10.627	618.356	85.6787	3.54235	206.119		92.4533	12.2799	509.971	30.8178	4.09331	169.99		174.745	11.4535	564.164	58.2482	3.81783	188.055	0.690259		101.403	16.0349	646.59	33.8012	5.34496	215.53	0.843172		1480.4	493.468	0.931503
1247	Whitney Lake	0.017035	4.14441	1.42176	70.6	4.25703	58	4.06044	2590.8	3.57795	14.6906	SUPP	4	0.3		1344.95	138.294	6046.93	403.484	41.4881	1814.08		2091	82.4639	4894.78	627.301	24.7392	1468.43		1717.98	110.379	5470.85	515.393	33.1136	1641.26	0.685977		1006.76	154.53	6260.79	302.029	46.3591	1878.24	0.839195		14296.4	4288.91	0.929579
4433	Batman	0.22866	0.135135	-2.00148	30.9	3.43076	10	2.30259	1250	3.64021	14.3496	IRRI	3	0.333333		275.827	12.1261	688.113	91.9422	4.04202	229.371		103.049	12.1727	516.922	34.3496	4.05758	172.307		189.438	12.1494	602.517	63.1459	4.0498	200.839	0.685589		111.111	17.0092	689.422	37.0369	5.66972	229.807	0.838835		1573.9	524.633	0.929404
3667	Akosombo Main Dam	5.6576	1.06828	0.0660497	6043.9	8.7068	44	3.78419	148000	3.5293	1.06503	ELEC	2	0.666667		1136.46	27.6469	2076.46	757.641	18.4313	1384.31		462.962	74.2222	2986.52	308.641	49.4815	1991.01		799.712	50.9346	2531.49	533.141	33.9564	1687.66	0.684094		470.619	71.3084	2895.1	313.746	47.5389	1930.07	0.837443		6603.14	4402.1	0.928728
1077	Eufaula Lake	0.26514	1.33854	0.291578	354.9	5.87184	45	3.80666	4718.6	3.53806	0.184025	FCON	5	0.266667		860.653	36.8914	2114.96	229.507	9.8377	563.989		560.021	51.8794	2323.92	149.339	13.8345	619.712		710.337	44.3854	2219.44	189.423	11.8361	591.851	0.679948		421.809	62.1396	2534.55	112.483	16.5705	675.881	0.833576		5765.81	1537.55	0.926843
1320	International Falcon Lake Dam	0.097099	1.24409	0.218405	120.8	4.79414	56	4.02535	3920	3.61899	9.03311	FCON	3	0.333333		708.114	41.3411	2113.71	236.038	13.7804	704.57		565.063	37.9823	1856.46	188.354	12.6608	618.82		636.589	39.6617	1985.09	212.196	13.2206	661.695	0.679314		378.528	55.5264	2266.42	126.176	18.5088	755.475	0.832985		5153.79	1717.93	0.926554
4758	Dimbhe	0.012	0.708333	-0.34484	8.5	2.14007	9	2.19722	382	3.52342	62.3948	IRRI	2	0.333333		259.132	54.6903	2118.6	86.3775	18.2301	706.201		912.411	17.5893	1510.45	304.137	5.86309	503.482		585.771	36.1398	1814.52	195.257	12.0466	604.841	0.677176		349.883	50.5957	2070.14	116.628	16.8652	690.046	0.830985		4701.11	1567.04	0.925574
4430	Dicle	0.16551	0.113588	-2.17517	18.8	2.93386	12	2.48491	595	3.62434	1.30929	IRRI	2	0.333333		210.816	8.02044	483.511	70.272	2.67348	161.17		69.345	9.13638	379.982	23.115	3.04546	126.661		140.081	8.57841	431.746	46.6935	2.85947	143.915	0.675549		83.9535	12.0098	492.286	27.9845	4.00326	164.095	0.829462		1116.79	372.265	0.924826
3013	Selingue	0.12043	2.78751	1.02515	335.7	5.81622	27	3.29584	2170	3.64806	94.3797	IRRI	4	0.3		1204.41	211.117	8382.38	361.322	63.335	2514.71		4282.19	121.552	8414.96	1284.66	36.4656	2524.49		2743.3	166.334	8398.67	822.989	49.9003	2519.6	0.673365		1651.47	232.868	9568.99	495.441	69.8604	2870.7	0.827414		21678.1	6503.44	0.923819
1962	El Pescadero	0.003814	20.7132	3.03077	79	4.36945	45	3.80666	1926	3.42751	3.8868	ELEC	1	1		5365.79	566.591	24629.9	5365.79	566.591	24629.9		9496.26	327.399	20627.8	9496.26	327.399	20627.8		7431.03	446.995	22628.9	7431.03	446.995	22628.9	0.671613		4489.28	625.793	25766.2	4489.28	625.793	25766.2	0.825769		58307.5	58307.5	0.923007
3560	Sidi Salem	0.075288	0.532621	-0.629944	40.1	3.69138	28	3.3322	555	3.54674	0.0218466	IRRI	4	0.3		403.327	18.4913	1032.03	120.998	5.54738	309.609		271.274	22.0576	1021.23	81.3821	6.61729	306.37		337.3	20.2745	1026.63	101.19	6.08234	307.99	0.67145		203.838	28.3842	1168.9	61.1515	8.51527	350.671	0.825616		2644.88	793.465	0.922931
5148	Nam Pung	0.014333	1.10235	0.0974454	15.8	2.76001	44	3.78419	165.5	3.54674	1.45026	ELEC	2	0.666667		429.037	31.0344	1484.21	286.024	20.6896	989.472		482.325	23.2884	1274.13	321.55	15.5256	849.42		455.681	27.1614	1379.17	303.787	18.1076	919.446	0.669598		276.389	38.026	1569.27	184.259	25.3506	1046.18	0.823875		3546.62	2364.41	0.92207
612	Isabella Dam	0.01276	1.8652	0.62337	23.8	3.16969	56	4.02535	700.6	3.54385	0.0926814	FCON	4	0.3		662.842	47.5065	2278.06	198.853	14.2519	683.419		666.655	30.4419	1701.68	199.996	9.13256	510.504		664.749	38.9742	1989.87	199.425	11.6923	596.961	0.665934		406.065	54.5638	2261.24	121.82	16.3692	678.371	0.820423		5098.56	1529.57	0.920357
1280	Buchanan Dam	0.026804	3.00328	1.09971	80.5	4.38826	72	4.27667	1211.3	3.5582	3.24244	IRRI	2	0.333333		1084.75	73.5644	3585.93	361.582	24.5215	1195.31		913.821	41.7611	2333.7	304.607	13.9204	777.9		999.284	57.6627	2959.82	333.095	19.2209	986.606	0.662383		614.508	80.7278	3359.25	204.836	26.9093	1119.75	0.81707		7557.1	2519.03	0.918685
686	Alvaro Obregon	0.11922	0.627412	-0.466153	74.8	4.31482	57	4.04305	3240	3.66356	5.87629	IRRI	3	0.333333		501.281	22.2466	1257.67	167.094	7.41553	419.222		260.107	21.5358	992.324	86.7025	7.1786	330.775		380.694	21.8912	1124.99	126.898	7.29707	374.998	0.661604		234.445	30.6477	1276.47	78.1483	10.2159	425.489	0.816333		2870.14	956.715	0.918316
5816	Wonogiri	0.044515	1.55453	0.441175	69.2	4.237	27	3.29584	560	3.45316	2.89425	FCON	3	0.333333		716.149	44.0793	2214.85	238.716	14.6931	738.282		848.564	45.8545	2407.62	282.855	15.2848	802.539		782.357	44.9669	2311.23	260.786	14.989	770.41	0.661498		481.897	62.9536	2622.32	160.632	20.9845	874.107	0.816233		5895.91	1965.3	0.918266
2953	Al Massira	0.20068	0.430536	-0.842724	86.4	4.45899	30	3.4012	2760	3.58074	0.89905	ELEC	3	0.5		471.015	15.9219	1012.36	235.507	7.96093	506.179		218.673	23.2153	1007.99	109.337	11.6077	503.997		344.844	19.5686	1010.18	172.422	9.7843	505.088	0.65863		213.521	27.396	1144.99	106.761	13.698	572.493	0.813517		2569.58	1284.79	0.916904
1485	Iroquois	0.31536	61.3489	4.11658	19347	9.87029	51	3.93183	29960	3.27336	0.447313	ELEC	2	0.666667		15855.9	926.474	47356.1	10570.6	617.649	31570.7		23835.2	1290.37	67707.6	15890.1	860.244	45138.4		19845.5	1108.42	57531.8	13230.4	738.947	38354.6	0.655051		12366.4	1551.79	65127.2	8244.27	1034.53	43418.1	0.810119		145820	97213.5	0.915194
5152	Huai Kum	0.004635	0.38835	-0.94585	1.8	0.587787	27	3.29584	22.8	3.54385	34.4969	ELEC	1	1		-5.06745	12.9252	434.39	-5.06745	12.9252	434.39		344.842	5.99173	548.56	344.842	5.99173	548.56		169.887	9.45848	491.475	169.887	9.45848	491.475	0.654332		105.995	13.2419	556.219	105.995	13.2419	556.219	0.809436		1244.8	1244.8	0.914849
4649	Derbendikhan	0.35375	0.324523	-1.1254	114.8	4.74319	48	3.8712	3000	3.69883	0.0501147	IRRI	3	0.333333		479.577	13.6397	943.325	159.859	4.54655	314.442		129.996	19.8857	806.11	43.332	6.62857	268.703		304.786	16.7627	874.717	101.595	5.58756	291.572	0.65156		191.073	23.4678	988.977	63.691	7.82258	329.659	0.806797		2209.3	736.433	0.913514
3041	Kossou	0.64743	0.772748	-0.257803	500.3	6.21521	37	3.61092	27680	3.5293	0	ELEC	2	0.666667		765.134	21.4979	1496.06	510.089	14.3319	997.374		355.471	38.9389	1679.4	236.981	25.9593	1119.6		560.303	30.2184	1587.73	373.535	20.1456	1058.49	0.647104		353.898	42.3058	1792.29	235.932	28.2039	1194.86	0.802545		3992.19	2661.46	0.911353
4056	Kariba	4.1463	1.27251	0.24099	5276.2	8.57096	50	3.91202	185000	3.60821	38.7037	ELEC	1	1		1169.51	44.0411	2666.91	1169.51	44.0411	2666.91		1028.31	73.4173	3524.5	1028.31	73.4173	3524.5		1098.91	58.7292	3095.7	1098.91	58.7292	3095.7	0.64502		696.47	82.2208	3491.98	696.47	82.2208	3491.98	0.800552		7767.46	7767.46	0.910335
2946	Idriss 1	0.094013	0.359525	-1.02297	33.8	3.52046	36	3.58352	1270	3.60821	2.89232	ELEC	2	0.666667		340.893	12.7032	772.802	227.262	8.46881	515.202		178.602	14.9672	687.488	119.068	9.97816	458.325		259.747	13.8352	730.145	173.165	9.22349	486.763	0.644252		164.828	19.3693	823.385	109.886	12.9129	548.924	0.799816		1830.59	1220.39	0.909959
4260	Hendrik Verwoerd	0.27096	1.08614	0.0826284	294.3	5.6846	30	3.4012	5673.8	3.45947	0	IRRI	3	0.333333		777.074	27.4526	1710.46	259.025	9.15087	570.154		541.089	42.4985	1986.04	180.363	14.1662	662.013		659.082	34.9756	1848.25	219.694	11.6585	616.084	0.643403		418.809	48.9658	2083.65	139.603	16.3219	694.549	0.799002		4629.87	1543.29	0.909542
4895	Totladoh	0.362	0.151105	-1.88978	54.7	4.00186	19	2.94444	1241	3.72086	38.4775	IRRI	2	0.333333		348.419	12.2774	765.851	116.14	4.09247	255.284		147.278	13.8883	619.482	49.0928	4.62945	206.494		247.849	13.0829	692.666	82.6162	4.36096	230.889	0.642182		157.802	18.316	780.547	52.6007	6.10534	260.182	0.797831		1732.98	577.66	0.908942
4501	Mtera	0.34735	1.27739	0.244816	443.7	6.09515	29	3.3673	3200	3.45632	8.38948	ELEC	1	1		872.737	33.6154	2015.66	872.737	33.6154	2015.66		759.337	50.9333	2491.07	759.337	50.9333	2491.07		816.037	42.2743	2253.36	816.037	42.2743	2253.36	0.637858		523.1	59.1841	2535.36	523.1	59.1841	2535.36	0.793678		5612.93	5612.93	0.906805
6736	Keepit Dam	0.007284	3.52828	1.26081	25.7	3.24649	49	3.89182	423	3.46574	0.0502841	IRRI	2	0.333333		1074.32	78.3313	3737.58	358.106	26.1104	1245.86		1394.11	48.9205	3057.41	464.704	16.3068	1019.14		1234.21	63.6259	3397.5	411.405	21.2086	1132.5	0.636728		792.54	89.0763	3821.13	264.18	29.6921	1273.71	0.79259		8453.1	2817.7	0.906243
689	Huites	0.37569	0.112859	-2.18162	42.4	3.74715	14	2.63906	4568	3.67122	15.0413	ELEC	2	0.666667		308.515	8.75552	606.203	205.677	5.83702	404.135		84.4456	11.2038	465.376	56.2971	7.46922	310.25		196.48	9.97967	535.789	130.987	6.65312	357.193	0.633288		126.828	13.9715	601.86	84.5518	9.31436	401.24	0.789274		1328.38	885.587	0.904525
146	Stony Gorge	0.0056	0.732143	-0.31178	4.1	1.41099	81	4.39445	62.1	3.56105	0.457952	IRRI	4	0.3		177.15	12.9131	616.196	53.1451	3.87394	184.859		164.776	4.33298	312.097	49.4328	1.29989	93.6292		170.963	8.62305	464.147	51.2889	2.58691	139.244	0.631662		110.624	12.0723	521.081	33.1872	3.62168	156.324	0.787703		1148.84	344.652	0.903708
2896	Negratin	0.020233	0.726536	-0.319467	14.7	2.68785	25	3.21888	546	3.48124	10.2954	IRRI	2	0.333333		329.458	21.6181	1064.47	109.819	7.20602	354.824		462.722	17.3812	1053.68	154.241	5.79373	351.227		396.09	19.4996	1059.08	132.03	6.49988	353.026	0.626005		258.41	27.2995	1186.59	86.1366	9.09983	395.531	0.782225		2606.16	868.722	0.900847
3906	Izbiceni	0.0044266	1.80726	0.59181	8	2.07944	13	2.56495	74	3.37417	17.4553	ELEC	3	0.5		517.622	63.8988	2690.18	258.811	31.9494	1345.09		1409.34	29.6319	2416.82	704.671	14.8159	1208.41		963.481	46.7653	2553.5	481.741	23.3827	1276.75	0.622682		631.526	65.4714	2857.56	315.763	32.7357	1428.78	0.778998		6262.07	3131.03	0.899151
4449	Catalan	0.3554	0.175858	-1.73808	62.5	4.13517	12	2.48491	2130	3.5582	3.30918	ELEC	2	0.666667		370.448	9.96846	709.376	246.965	6.64564	472.917		111.168	12.9875	552.742	74.1117	8.65833	368.495		240.808	11.478	631.059	160.539	7.65198	420.706	0.618407		158.77	16.0692	705.122	105.847	10.7128	470.081	0.774833		1540.72	1027.15	0.896951
6599	Burrendong Dam	0.0168	3.70238	1.30898	62.2	4.13035	42	3.73767	1679	3.43399	4.3803	IRRI	3	0.333333		1222.79	80.6907	3966.28	407.598	26.8969	1322.09		1777.75	62.2535	3894.37	592.584	20.7512	1298.12		1500.27	71.4721	3930.32	500.091	23.824	1310.11	0.618283		989.331	100.061	4391.4	329.777	33.3536	1463.8	0.774712		9594.57	3198.19	0.896886
4764	Vir Baji Pasalkar	0.034	0.361765	-1.01676	12.3	2.5096	44	3.78419	278.3	3.60821	12.1407	IRRI	2	0.333333		219.783	11.0046	593.938	73.2609	3.66818	197.979		200.152	8.80388	499.484	66.7175	2.93463	166.495		209.968	9.90421	546.711	69.9892	3.3014	182.237	0.615944		138.895	13.8659	610.336	46.2984	4.62197	203.445	0.772428		1331.36	443.788	0.895674
329	O'Sullivan	0.008396	7.22963	1.97819	60.7	4.10594	61	4.11087	409.9	3.43399	0.00117631	FCON	4	0.3		2072.96	134.163	6634.51	621.887	40.249	1990.35		2379.73	73.1167	4865.7	713.92	21.935	1459.71		2226.35	103.64	5750.11	667.904	31.092	1725.03	0.612817		1478.83	145.096	6412.1	443.649	43.5288	1923.63	0.769369		13957.1	4187.13	0.894044
4657	Karoon 3	0.90591	0.0464726	-3.06889	42.1	3.74005	5	1.60944	2750	3.68888	0.653872	ELEC	1	1		291.604	7.22234	537.164	291.604	7.22234	537.164		29.8152	7.48915	284.446	29.8152	7.48915	284.446		160.71	7.35575	410.805	160.71	7.35575	410.805	0.608793		107.305	10.298	457.439	107.305	10.298	457.439	0.765422		992.937	992.937	0.891932
913	Kingsley	0.020546	5.31977	1.67143	109.3	4.6941	68	4.21951	2344.4	3.45632	1.31593	ELEC	2	0.666667		1681.82	95.2293	4919.62	1121.21	63.4862	3279.74		1623.75	54.9223	3491.11	1082.5	36.6149	2327.4		1652.78	75.0758	4205.36	1101.86	50.0505	2803.57	0.606982		1106.09	105.106	4679.7	737.391	70.0708	3119.8	0.763641		10145.2	6763.48	0.890975
4254	P.K. le Roux	0.17302	0.564097	-0.57253	97.6	4.58088	31	3.43399	3240	3.53515	11.9679	IRRI	2	0.333333		517.986	17.3961	1109.45	172.662	5.79869	369.818		351.025	21.7866	1091.77	117.008	7.2622	363.923		434.506	19.5913	1100.61	144.835	6.53044	366.87	0.605214		291.426	27.4279	1223.97	97.1421	9.14262	407.991	0.761902		2650.22	883.408	0.890037
1135	Denison Dam	0.1949	1.34992	0.300048	263.1	5.57253	65	4.17439	6406.9	3.53806	0.150859	FCON	4	0.3		827.387	28.2615	1788.28	248.216	8.47844	536.483		417.092	27.6284	1356.46	125.128	8.28852	406.937		622.239	27.9449	1572.37	186.672	8.38348	471.71	0.604266		417.832	39.1229	1748.01	125.349	11.7369	524.403	0.760967		3782.4	1134.72	0.889533
6605	Wyangala	0.01242	3.64734	1.294	45.3	3.81331	38	3.63759	1220	3.40453	2.84565	IRRI	2	0.333333		1171.33	74.8512	3716.27	390.442	24.9504	1238.76		1770.28	56.5276	3692.22	590.094	18.8425	1230.74		1470.8	65.6894	3704.24	490.268	21.8965	1234.75	0.602941		989.252	91.9652	4116.07	329.751	30.6551	1372.02	0.759661		8898.26	2966.09	0.888826
133	Whiskeytown	0.027007	0.411005	-0.889151	11.1	2.40695	46	3.82864	263.4	3.55249	0.98105	ELEC	1	1		219.338	9.62478	546.581	219.338	9.62478	546.581		173.262	7.85386	440.293	173.262	7.85386	440.293		196.3	8.73932	493.437	196.3	8.73932	493.437	0.602178		132.153	12.2351	548.145	132.153	12.2351	548.145	0.758908		1184.37	1184.37	0.888419
4734	Sardar Sarovar	1.971	0.0523592	-2.94963	103.2	4.63667	3	1.09861	9500	3.64806	0.761229	ELEC	3	0.5		400.932	10.155	746.203	200.466	5.07752	373.101		34.2237	8.86185	335.527	17.1119	4.43092	167.763		217.578	9.50844	540.865	108.789	4.75422	270.432	0.597722		147.265	13.3118	599.867	73.6327	6.65591	299.934	0.754503		1292.08	646.041	0.886025
4768	Koyna	0.08	1.085	0.08158	86.8	4.46361	45	3.80666	2800	3.49953	3.68054	ELEC	1	1		629.859	24.2123	1453.08	629.859	24.2123	1453.08		495.012	24.9158	1342.15	495.012	24.9158	1342.15		562.436	24.5641	1397.61	562.436	24.5641	1397.61	0.597574		380.746	34.3897	1550	380.746	34.3897	1550	0.754357		3338.26	3338.26	0.885945
2910	Torre del Aguila	0.002427	1.89534	0.6394	4.6	1.52606	62	4.12713	66	3.48738	1.62604	IRRI	2	0.333333		472.33	34.7731	1654.62	157.443	11.591	551.538		646.883	13.6985	1112.63	215.628	4.56618	370.878		559.606	24.2358	1383.62	186.535	8.07861	461.208	0.59555		379.735	33.9302	1533.36	126.578	11.3101	511.12	0.752351		3297.73	1099.24	0.88485
1279	Town Bluff Dam	0.020012	0.889466	-0.117134	17.8	2.8792	58	4.06044	377.9	3.52636	0.222301	OTHR	4	0.3		391.892	17.8609	999.163	117.568	5.35827	299.749		309.459	11.8117	711.056	92.8376	3.5435	213.317		350.675	14.8363	855.109	105.203	4.45089	256.533	0.589906		239.511	20.7708	945.719	71.8533	6.23124	283.716	0.746742		2025.8	607.74	0.88177
1023	Kaw Lake	0.14794	0.396782	-0.924367	58.7	4.07244	33	3.49651	1637	3.53515	0.166781	FCON	5	0.266667		416.332	10.9618	789.032	111.022	2.92314	210.409		191.894	14.571	687.307	51.1717	3.88559	183.282		304.113	12.7664	738.17	81.0968	3.40437	196.845	0.588018		208.151	17.8729	815.83	55.5069	4.76611	217.555	0.74486		1745.22	465.393	0.880731
5833	Wellington	0.0020288	5.71767	1.74356	11.6	2.45101	49	3.89182	184.9	3.40784	0.00962694	IRRI	3	0.333333		1508.11	106.628	5133.47	502.703	35.5427	1711.16		2256.67	50.4395	3971.62	752.225	16.8132	1323.87		1882.39	78.5339	4552.54	627.464	26.178	1517.51	0.586519		1290.56	109.947	5028.77	430.187	36.6491	1676.26	0.743365		10746	3582.01	0.879904
4445	Karacaoren 1	0.089167	0.297195	-1.21337	26.5	3.27714	20	2.99573	1230	3.48124	0.0201535	IRRI	3	0.333333		296.536	8.91169	599.534	98.8454	2.97056	199.845		164.325	10.2991	514.496	54.775	3.43305	171.499		230.431	9.60542	557.015	76.8102	3.20181	185.672	0.586312		158.019	13.4476	615.236	52.6729	4.48253	205.079	0.743158		1314.51	438.17	0.879789
5121	Gumti	0.05	0.686	-0.376878	34.3	3.53515	33	3.49651	312	3.47507	3.11727	ELEC	1	1		421.621	15.9476	963.839	421.621	15.9476	963.839		353.677	16.2739	906.989	353.677	16.2739	906.989		387.649	16.1107	935.414	387.649	16.1107	935.414	0.585585		266.045	22.555	1032.92	266.045	22.555	1032.92	0.742433		2205.78	2205.78	0.879387
688	Adolfo Ruiz Cortines	0.055015	0.278106	-1.27975	15.3	2.72785	54	3.98898	1014.7	3.68387	24.8351	IRRI	3	0.333333		225.815	9.72835	556.579	75.2716	3.24278	185.526		176.92	6.79357	407.902	58.9734	2.26452	135.967		201.368	8.26096	482.24	67.1225	2.75365	160.747	0.582433		138.676	11.5653	531.898	46.2255	3.85511	177.299	0.73928		1133.3	377.765	0.877634
1269	Toledo Bend	0.24516	2.44575	0.894352	599.6	6.39626	43	3.7612	6287.7	3.52046	43.6004	ELEC	4	0.4		1191.55	71.7786	3632.03	476.622	28.7114	1452.81		2199.4	67.3214	4488.33	879.76	26.9286	1795.33		1695.48	69.55	4060.18	678.191	27.82	1624.07	0.582413		1167.65	97.37	4478.23	467.062	38.948	1791.29	0.73926		9541.47	3816.59	0.877623
2832	Zujar Saddle Dam	0.035049	0.368056	-0.99952	12.9	2.55723	45	3.80666	346	3.56388	6.26723	IRRI	3	0.333333		227.036	9.04372	534.523	75.6788	3.01457	178.174		178.225	7.50258	433.313	59.4084	2.50086	144.438		202.631	8.27315	483.918	67.5436	2.75772	161.306	0.58127		139.721	11.5824	533.523	46.5738	3.8608	177.841	0.738116		1135.81	378.603	0.876985
4500	Nyumba ya Mungu	0.066857	1.6468	0.498833	110.1	4.70139	43	3.7612	1135	3.49347	19.1484	ELEC	2	0.666667		794.351	39.8728	2150.03	529.568	26.5819	1433.35		1045.02	35.1544	2240.27	696.682	23.4363	1493.52		919.687	37.5136	2195.15	613.125	25.0091	1463.43	0.581037		634.318	52.5191	2419.97	422.878	35.0127	1613.31	0.737882		5150.96	3433.97	0.876854
2096	Snow Pond Dam	0.007236	2.08679	0.735626	15.1	2.71469	17	2.83321	145.9	3.30689	0.152898	ELEC	1	1		661.679	45.7007	2215.5	661.679	45.7007	2215.5		1190.96	29.8173	2204.75	1190.96	29.8173	2204.75		926.319	37.759	2210.12	926.319	37.759	2210.12	0.580875		639.002	52.8626	2436.33	639.002	52.8626	2436.33	0.737719		5185.19	5185.19	0.876764
610	Hoover	1.275	0.455686	-0.785951	581	6.36475	74	4.30407	36700	3.69883	0.00497745	SUPP	3	0.333333		706.446	14.6988	1206.2	235.482	4.89958	402.068		117.714	18.7158	754.052	39.2381	6.2386	251.351		412.08	16.7073	980.128	137.36	5.56909	326.709	0.579565		284.664	23.3902	1079.93	94.8879	7.79673	359.977	0.736405		2296.22	765.407	0.876029
5962	Imha	0.013117	1.06732	0.0651482	14	2.63906	16	2.77259	595	3.37417	14.634	SUPP	6	0.238095		406.007	29.3779	1404.86	96.6684	6.99475	334.49		782.265	18.603	1414.77	186.253	4.4293	336.85		594.136	23.9905	1409.81	141.461	5.71202	335.67	0.578571		410.86	33.5867	1552.81	97.8239	7.99683	369.716	0.735408		3299.32	785.551	0.875471
657	Elephant Butte Dike	0.054948	2.00917	0.697723	110.4	4.70411	88	4.47734	2932.4	3.52636	0.472379	FCON	4	0.3		882.322	34.1213	2042.45	264.697	10.2364	612.734		375.813	16.6014	940.26	112.744	4.98041	282.078		629.068	25.3613	1491.35	188.72	7.6084	447.406	0.57819		435.192	35.5059	1642.39	130.558	10.6518	492.717	0.735025		3488.7	1046.61	0.875257
3889	Mihailesti	0.020308	0.507189	-0.678871	10.3	2.33214	14	2.63906	68	3.35341	0.238357	ELEC	2	0.666667		233.599	12.3037	651.924	155.733	8.20245	434.616		298.225	9.12593	608.507	198.817	6.08395	405.671		265.912	10.7148	630.216	177.275	7.1432	420.144	0.578061		183.984	15.0007	694.009	122.656	10.0005	462.673	0.734896		1474.05	982.698	0.875184
6733	Copeton	0.021	1.78571	0.579818	37.5	3.62434	33	3.49651	1364	3.39786	2.64425	IRRI	3	0.333333		698.332	34.796	1881.4	232.777	11.5987	627.132		911.507	29.7641	1923.49	303.836	9.92137	641.162		804.919	32.28	1902.44	268.306	10.76	634.147	0.576902		557.602	45.192	2094.13	185.867	15.064	698.044	0.733731		4444.12	1481.37	0.87453
6578	Sirinumu	0.009044	2.95223	1.08256	26.7	3.28466	38	3.63759	333	3.41115	7.13561	ELEC	1	1		939.588	60.102	2983.05	939.588	60.102	2983.05		1570	40.4654	2945.82	1570	40.4654	2945.82		1254.79	50.2837	2964.44	1254.79	50.2837	2964.44	0.576718		869.417	70.3972	3262.92	869.417	70.3972	3262.92	0.733546		6923.57	6923.57	0.874427
1775	J. Percy Priest Dam	0.05842	0.9038	-0.101147	52.8	3.96651	42	3.73767	804.2	3.46886	0.164093	FCON	3	0.333333		526.211	17.9056	1135	175.404	5.96852	378.333		392.723	18.1294	1009.12	130.908	6.04313	336.374		459.467	18.0175	1072.06	153.156	6.00582	357.354	0.571417		320.099	25.2245	1177.73	106.7	8.40815	392.577	0.728207		2489.4	829.801	0.871415
169	Coyote Valley Dam	0.005299	1.26439	0.234589	6.7	1.90211	50	3.91202	191.8	3.45632	1.21743	FCON	4	0.3		364.983	22.0517	1114.74	109.495	6.6155	334.422		508.673	12.065	918.883	152.602	3.6195	275.665		436.828	17.0583	1016.81	131.048	5.1175	305.043	0.570394		304.642	23.8817	1116.62	91.3927	7.1645	334.986	0.727174		2358.47	707.54	0.87083
2516	Sobradinho Main Dam	5.4697	0.47807	-0.737998	2614.9	7.86898	30	3.4012	34100	3.50856	12.8139	ELEC	3	0.5		892.886	13.0142	1335.37	446.443	6.50708	667.684		304.477	33.4404	1441.45	152.239	16.7202	720.725		598.682	23.2273	1388.41	299.341	11.6136	694.204	0.5688		418.189	32.5182	1523.81	209.094	16.2591	761.903	0.725563		3214.75	1607.38	0.869916
4865	Panchet Hill	0.085	0.563529	-0.573536	47.9	3.86912	50	3.91202	1500	3.67377	50.769	IRRI	2	0.333333		432.192	22.6476	1202.21	144.064	7.54921	400.737		528.99	14.5486	1023.64	176.33	4.84952	341.213		480.591	18.5981	1112.93	160.197	6.19936	370.975	0.568173		335.911	26.0373	1221.18	111.97	8.67911	407.06	0.724929		2575.12	858.374	0.869555
3647	Jebra	1.5332	0.179168	-1.71943	274.7	5.61568	25	3.21888	3600	3.61631	0.835102	ELEC	1	1		549.421	7.62422	808.644	549.421	7.62422	808.644		95.7614	17.0026	673.849	95.7614	17.0026	673.849		322.591	12.3134	741.246	322.591	12.3134	741.246	0.564799		226.229	17.2387	812.346	226.229	17.2387	812.346	0.721512		1708.76	1708.76	0.867606
4686	Kayrakkum	0.79082	0.543613	-0.609518	429.9	6.06355	52	3.95124	4160	3.58629	6.89308	ELEC	2	0.666667		691.464	14.2127	1174.7	460.976	9.47513	783.131		246.171	21.2662	969.222	164.114	14.1775	646.148		468.817	17.7395	1071.96	312.545	11.8263	714.639	0.562654		329.463	24.8352	1173.86	219.642	16.5568	782.574	0.719334		2465.29	1643.53	0.86636
6729	Toonumbar	7.6e-05	13.1579	2.57702	1	0	38	3.63759	11	3.39115	10.8418	IRRI	3	0.333333		3012.64	319.885	13888.7	1004.21	106.628	4629.57		7525.28	78.1387	10182	2508.43	26.0462	3394		5268.96	199.012	12035.4	1756.32	66.3372	4011.79	0.56221		3704.36	278.616	13177.3	1234.79	92.8721	4392.44	0.718884		27665.4	9221.79	0.866101
180	Warm Springs Dam	0.009794	0.898509	-0.107018	8.8	2.17475	27	3.29584	553.8	3.37417	0.892244	FCON	4	0.3		309.303	16.1814	859.471	92.7908	4.85443	257.841		470.992	11.8287	873.166	141.298	3.5486	261.95		390.147	14.005	866.319	117.044	4.20151	259.896	0.549649		277.526	19.6071	944.166	83.2578	5.88212	283.25	0.706062		1963.73	589.12	0.858674
1291	Alvin Wirtz Dam	0.034418	0.554942	-0.588891	19.1	2.94969	58	4.06044	280	3.56388	10.276	ELEC	2	0.666667		319.467	12.1268	731.777	212.978	8.0845	487.851		253.468	8.14019	530.235	168.979	5.42679	353.49		286.468	10.1335	631.006	190.979	6.75565	420.67	0.546014		204.437	14.1869	686.79	136.291	9.45791	457.86	0.70233		1424.51	949.671	0.856486
148	Oroville	0.12025	0.37921	-0.969665	45.6	3.81991	41	3.71357	4366.5	3.53515	0.0123084	FCON	5	0.266667		381.691	8.82698	681.808	101.784	2.35386	181.816		166.22	10.4992	523.192	44.3254	2.79978	139.518		273.956	9.66307	602.5	73.0548	2.57682	160.667	0.545302		195.631	13.5283	655.593	52.1682	3.60755	174.825	0.701597		1359.06	362.417	0.856055
4442	Ataturk	6.4041	0.10854	-2.22064	695.1	6.54406	17	2.83321	48700	3.64806	1.24215	IRRI	2	0.333333		644.064	6.51009	865.407	214.688	2.17003	288.469		63.225	18.3852	688.323	21.075	6.12841	229.441		353.644	12.4477	776.865	117.881	4.14922	258.955	0.54478		252.652	17.4267	845.161	84.2173	5.80891	281.72	0.70106		1751.35	583.783	0.855739
2677	Itoiz Dam	0.008148	1.27639	0.244033	10.4	2.34181	6	1.79176	586	3.24649	26.6793	IRRI	2	0.333333		420.8	42.6685	1871.53	140.267	14.2228	623.842		1171.52	13.2631	1622.47	390.507	4.42104	540.822		796.16	27.9658	1747	265.387	9.32193	582.332	0.544269		569.051	39.1521	1900.22	189.684	13.0507	633.407	0.700535		3936.13	1312.04	0.855429
5168	Rajjaprabha	0.55485	0.25953	-1.34888	144	4.96981	22	3.09104	5640	3.51453	3.71432	IRRI	4	0.3		491.13	8.21416	770.412	147.339	2.46425	231.123		151.047	13.835	621.438	45.3142	4.1505	186.431		321.089	11.0246	695.925	96.3266	3.30737	208.777	0.538616		230.619	15.4344	755.389	69.1856	4.63032	226.617	0.694702		1557.98	467.393	0.851976
5977	Hapchon	0.022817	0.657405	-0.419456	15	2.70805	20	2.99573	790	3.38099	11.3279	SUPP	6	0.238095		315.169	14.4669	807.044	75.0402	3.44451	192.153		443.963	11.0701	820.346	105.705	2.63574	195.32		379.566	12.7685	813.695	90.3728	3.04012	193.737	0.533528		273.785	17.8759	881.566	65.187	4.25617	209.897	0.689433		1811.11	431.217	0.84883
6732	Pindari	0.006922	1.1124	0.106516	7.7	2.04122	40	3.68888	37.5	3.41773	5.65792	SUPP	3	0.333333		344.963	18.8465	985.745	114.988	6.28217	328.582		561.648	11.5603	954.7	187.216	3.85345	318.233		453.306	15.2034	970.222	151.102	5.06781	323.407	0.532782		327.177	21.2848	1050.86	109.059	7.09493	350.287	0.688658		2157.67	719.223	0.848366
1294	Mansfield Dam	0.086626	0.592201	-0.523909	51.3	3.93769	67	4.20469	3975.5	3.56105	0.446595	IRRI	2	0.333333		447.379	11.5976	841.699	149.126	3.86588	280.566		178.413	8.99814	484.35	59.471	2.99938	161.45		312.896	10.2979	663.024	104.299	3.43263	221.008	0.528077		226.703	14.417	716.882	75.5677	4.80568	238.961	0.683765		1466.57	488.856	0.845419
6713	Somerset	0.017666	2.12838	0.755362	37.6	3.627	50	3.91202	369	3.39451	0.118057	SUPP	4	0.3		781.53	30.8454	1830.27	234.459	9.25362	549.082		830.933	21.9601	1577.58	249.28	6.58803	473.273		806.232	26.4028	1703.93	241.87	7.92083	511.178	0.526839		584.721	36.9639	1841.49	175.416	11.0892	552.448	0.682474		3763.61	1129.08	0.844638
3640	Kainji	1.3965	0.740995	-0.299761	1034.8	6.94196	41	3.71357	15000	3.63231	80.4793	ELEC	1	1		844.915	30.1236	1869.12	844.915	30.1236	1869.12		970.257	29.1762	1962.25	970.257	29.1762	1962.25		907.586	29.6499	1915.68	907.586	29.6499	1915.68	0.526233		658.548	41.5098	2069.88	658.548	41.5098	2069.88	0.681843		4228.39	4228.39	0.844256
393	Boysen	0.069699	1.06745	0.06527	74.4	4.30946	58	4.06044	678.3	3.47197	0.572378	FCON	6	0.238095		607.062	17.3339	1196.41	144.539	4.12712	284.861		375.426	14.7107	875.589	89.3871	3.50254	208.474		491.244	16.0223	1036	116.963	3.81483	246.667	0.525827		356.564	22.4312	1119.22	84.8962	5.34076	266.482	0.681419		2285.65	544.202	0.843999
307	Fort Peck Dam	0.58425	1.39358	0.331877	814.2	6.70221	52	3.95124	23560	3.41444	0.0189386	FCON	5	0.266667		973.896	19.8855	1650	259.706	5.3028	440.001		527.37	28.9093	1510.29	140.632	7.70914	402.743		750.633	24.3974	1580.14	200.169	6.50597	421.372	0.524959		545.215	34.1563	1706.53	145.391	9.10836	455.075	0.680513		3482.66	928.709	0.843449
4499	Masinga	0.13802	0.504999	-0.683198	69.7	4.2442	29	3.3673	1560	3.46261	12.748	FCON	2	0.333333		463.176	11.5786	856.849	154.392	3.85954	285.616		324.021	13.3907	779.306	108.007	4.46358	259.769		393.598	12.4847	818.078	131.199	4.16156	272.693	0.518874		287.248	17.4786	881.519	95.7495	5.82618	293.84	0.674144		1790.4	596.801	0.839562
6579	Tinaroo Falls	0.008557	3.69288	1.30641	31.6	3.45316	51	3.93183	407	3.36384	0.379555	IRRI	4	0.3		1139	50.6867	2862.35	341.7	15.206	858.704		1432.04	30.6359	2473.66	429.613	9.19077	742.099		1285.52	40.6613	2668	385.656	12.1984	800.401	0.518171		938.68	56.9258	2874.16	281.604	17.0777	862.247	0.673407		5834.3	1750.29	0.83911
2414	Jurumirim	0.21447	1.7415	0.554748	373.5	5.92292	47	3.85015	7008	3.37759	0.369984	ELEC	1	1		964.261	23.6357	1767.88	964.261	23.6357	1767.88		713.129	29.3954	1712.57	713.129	29.3954	1712.57		838.695	26.5156	1740.22	838.695	26.5156	1740.22	0.518054		612.466	37.1218	1874.61	612.466	37.1218	1874.61	0.673283		3804.94	3804.94	0.839034
4985	Nagarjuna Sagar	1.208	0.162169	-1.81912	195.9	5.2776	49	3.89182	11600	3.71357	0.256646	IRRI	2	0.333333		504.624	6.33425	719.988	168.208	2.11142	239.996		64.4392	11.6084	459.125	21.4797	3.86946	153.042		284.531	8.97132	589.556	94.8438	2.99044	196.519	0.51738		207.889	12.5599	634.924	69.2964	4.18662	211.641	0.672576		1288.04	429.345	0.8386
2805	Alarcon	0.019696	1.22868	0.205937	24.2	3.18635	54	3.98898	1112	3.43076	0.0776906	IRRI	2	0.333333		510.898	17.9325	1120.6	170.299	5.97749	373.534		452.348	12.2782	869.807	150.783	4.09273	289.936		481.623	15.1053	995.204	160.541	5.03511	331.735	0.516056		352.246	21.1475	1071.26	117.415	7.04915	357.087	0.671185		2170.93	723.642	0.837744
1380	Presidente Aleman Temascal	0.62194	0.622247	-0.474419	387	5.95842	54	3.98898	6520	3.52636	4.49705	IRRI	3	0.333333		697.831	12.3677	1118.33	232.61	4.12257	372.778		258.854	17.1736	842.757	86.2847	5.72454	280.919		478.343	14.7707	980.545	159.448	4.92355	326.848	0.512167		350.872	20.6789	1053.96	116.957	6.89298	351.318	0.667091		2129.26	709.753	0.835214
6235	Kitasato	0.00417	0.983213	-0.0169291	4.1	1.41099	10	2.30259	108	3.23868	10.9349	IRRI	4	0.3		237.874	20.6257	939.147	71.3622	6.1877	281.744		713.417	8.38426	998.482	214.025	2.51528	299.545		475.646	14.505	968.814	142.694	4.35149	290.644	0.509044		349.7	20.307	1040.14	104.91	6.09209	312.041	0.663794		2096.1	628.829	0.833166
5136	Nam Ngum	1.1124	0.392665	-0.9348	436.8	6.07948	37	3.61092	7030	3.5175	6.28284	ELEC	1	1		656.872	9.17615	968.861	656.872	9.17615	968.861		207.336	17.0603	787.386	207.336	17.0603	787.386		432.104	13.1182	878.123	432.104	13.1182	878.123	0.507924		317.948	18.3655	942.375	317.948	18.3655	942.375	0.66261		1897.38	1897.38	0.832428
1836	Keowee	0.049464	1.18268	0.167782	58.5	4.06903	38	3.63759	1178.7	3.45316	25.0654	ELEC	3	0.5		605.998	24.6979	1445.73	302.999	12.3489	722.863		858.498	19.7357	1529.51	429.249	9.86785	764.756		732.248	22.2168	1487.62	366.124	11.1084	743.809	0.507772		538.857	31.1035	1596.38	269.429	15.5518	798.188	0.66245		3213.76	1606.88	0.832328
6580	Koombooloomba	0.0081741	1.39465	0.332643	11.4	2.43361	48	3.8712	212	3.39451	0.463623	ELEC	2	0.666667		460.452	19.3227	1117.42	306.968	12.8818	744.949		564.905	11.7679	965.014	376.603	7.84528	643.343		512.678	15.5453	1041.22	341.785	10.3635	694.146	0.507617		377.32	21.7634	1117.28	251.546	14.509	744.851	0.662286		2248.98	1499.32	0.832226
4860	Massanjore	0.022623	2.80688	1.03207	63.5	4.15104	54	3.98898	617	3.63759	104.57	IRRI	2	0.333333		1008.7	120.576	5108.29	336.232	40.1921	1702.76		4208.34	33.9199	5361.62	1402.78	11.3066	1787.21		2608.52	77.2481	5234.96	869.507	25.7494	1744.99	0.501711		1927.98	108.147	5604.99	642.659	36.0491	1868.33	0.656025		11228.7	3742.88	0.828299
2401	Porto Primavera	4.8819	0.246543	-1.40022	1203.6	7.09307	10	2.30259	20000	3.45947	28.9885	ELEC	3	0.5		743.512	10.9147	1114.61	371.756	5.45734	557.306		227.074	17.4313	819.736	113.537	8.71563	409.868		485.293	14.173	967.174	242.647	7.08649	483.587	0.498236		359.56	19.8422	1034.19	179.78	9.92108	517.097	0.652328		2065.99	1032.99	0.825962
1804	Cowans Ford	0.16215	0.690718	-0.370023	112	4.7185	46	3.82864	510.8	3.45316	0.191942	ELEC	3	0.5		565.173	11.3474	950.986	282.587	5.67372	475.493		285.277	13.4321	741.969	142.639	6.71606	370.985		425.225	12.3898	846.478	212.613	6.19489	423.239	0.497653		315.183	17.3457	904.936	157.592	8.67284	452.468	0.651707		1806.91	903.456	0.825568
5773	Dalongdong	0.023345	0.603984	-0.504208	14.1	2.64617	50	3.91202	265.3	3.45316	2.40561	FCON	3	0.333333		294.802	9.09837	604.147	98.2673	3.03279	201.382		250.755	6.57694	474.371	83.5851	2.19231	158.124		272.779	7.83765	539.259	90.9262	2.61255	179.753	0.49416		202.675	10.9727	575.747	67.5583	3.65757	191.916	0.647979		1146.33	382.109	0.823196
5058	Irkutsk	3.2969	9.69638	2.27175	31968	10.3725	53	3.97029	46000	3.17388	0.292536	ELEC	1	1		3423.71	65.3168	5644.48	3423.71	65.3168	5644.48		3645.23	132.15	8138.35	3645.23	132.15	8138.35		3534.47	98.7336	6891.41	3534.47	98.7336	6891.41	0.48712		2638.59	138.227	7338.31	2638.59	138.227	7338.31	0.640437		14526.1	14526.1	0.818356
870	Oahe Dam	1.8512	0.590212	-0.527274	1092.6	6.99632	43	3.7612	29110	3.45632	2.60712	FCON	5	0.266667		814.988	10.0596	1157.01	217.33	2.68255	308.537		268.852	20.1961	955.52	71.6938	5.38563	254.805		541.92	15.1278	1056.27	144.512	4.03409	281.671	0.486948		404.605	21.179	1124.69	107.895	5.64773	299.917	0.640252		2226	593.599	0.818237
1112	Blakely Mountain Dam	0.15094	0.954684	-0.0463749	144.1	4.97051	56	4.02535	4638.8	3.51453	23.6713	ELEC	3	0.5		659.344	18.8991	1301.91	329.672	9.44957	650.957		584.895	15.7489	1120.36	292.447	7.87443	560.178		622.119	17.324	1211.14	311.06	8.662	605.568	0.486334		464.672	24.2536	1289.29	232.336	12.1268	644.647	0.639592		2550.48	1275.24	0.81781
411	American Falls	0.38485	0.517864	-0.658042	199.3	5.29481	32	3.46574	2061.5	3.421	0.990218	IRRI	3	0.333333		592.723	9.18345	904.96	197.574	3.06115	301.653		257.892	14.4482	749.131	85.9639	4.81607	249.71		425.307	11.8158	827.046	141.769	3.93861	275.682	0.485751		317.791	16.5422	880.225	105.93	5.51406	293.408	0.638966		1740.42	580.139	0.817405
2920	Bornos	0.013283	0.76037	-0.27395	10.1	2.31254	48	3.8712	215.4	3.40453	0.0173171	ELEC	1	1		292.474	9.88691	628.629	292.474	9.88691	628.629		304.316	6.59385	528.507	304.316	6.59385	528.507		298.395	8.24038	578.568	298.395	8.24038	578.568	0.484253		223.181	11.5365	615.423	223.181	11.5365	615.423	0.637354		1215.32	1215.32	0.816361
4376	Kakhovskaya	0.84084	2.48834	0.911618	2092.3	7.64602	54	3.98898	18180	3.3569	10.4016	ELEC	4	0.4		1352.26	29.5458	2356.82	540.903	11.8183	942.726		1194.2	40.6763	2577.19	477.679	16.2705	1030.88		1273.23	35.1111	2467	509.291	14.0444	986.802	0.483897		952.517	49.1555	2623.8	381.007	19.6622	1049.52	0.636971		5179.89	2071.96	0.816112
2467	Araras	0.030781	1.46194	0.379765	45	3.80666	51	3.93183	1000	3.53223	50.1496	FCON	3	0.333333		641.966	36.2916	1875.88	213.989	12.0972	625.294		1354.56	18.2516	1975.12	451.521	6.08385	658.372		998.264	27.2716	1925.5	332.755	9.09053	641.833	0.481555		747.949	38.1802	2046.08	249.316	12.7267	682.026	0.634447		4031.45	1343.82	0.814471
4410	Tercan	0.052316	0.416699	-0.875392	21.8	3.08191	20	2.99573	178	3.37074	9.36727	IRRI	2	0.333333		301.944	8.0696	576.31	100.648	2.68987	192.103		272.564	7.37036	523.156	90.8546	2.45679	174.385		287.254	7.71998	549.733	95.7512	2.57333	183.244	0.477467		215.788	10.808	583.26	71.9295	3.60266	194.42	0.63003		1145.27	381.758	0.811584
2391	Tres Irmaos	3.2824	0.180295	-1.71316	591.8	6.38317	10	2.30259	13450	3.43399	0.601902	NAVI	2	0.333333		642.056	6.72864	870.83	214.019	2.24288	290.277		110.654	12.7781	545.11	36.8848	4.25937	181.703		376.355	9.75338	707.97	125.452	3.25113	235.99	0.468402		284.319	13.6547	748.58	94.7731	4.55158	249.527	0.620189		1458.63	486.209	0.805077
4780	Linganamakki	0.283	0.498587	-0.695978	141.1	4.94947	44	3.78419	4435	3.47816	6.87295	ELEC	1	1		546.5	8.94161	850.515	546.5	8.94161	850.515		247.42	11.4157	635.555	247.42	11.4157	635.555		396.96	10.1787	743.035	396.96	10.1787	743.035	0.465758		300.366	14.2501	784.87	300.366	14.2501	784.87	0.617305		1525.88	1525.88	0.803152
4491	Turkwel	0.25156	0.26276	-1.33651	66.1	4.19117	18	2.89037	1645	3.42751	10.4898	ELEC	1	1		398.206	6.54948	620.888	398.206	6.54948	620.888		177.931	8.14205	454.76	177.931	8.14205	454.76		288.068	7.34576	537.824	288.068	7.34576	537.824	0.464382		218.151	10.2841	567.809	218.151	10.2841	567.809	0.615802		1102.58	1102.58	0.802145
5161	Srinagarind	1.6471	0.210005	-1.56062	345.9	5.84615	31	3.43399	17800	3.53806	1.73236	IRRI	4	0.3		584.615	5.49793	771.544	175.384	1.64938	231.463		107.413	11.9226	512.783	32.2239	3.57679	153.835		346.014	8.71029	642.164	103.804	2.61309	192.649	0.461175		262.533	12.1944	677.142	78.7598	3.65832	203.143	0.612293		1311.25	393.375	0.799785
1391	La Angostura	2.1851	0.259164	-1.35029	566.3	6.33912	35	3.55535	9200	3.52342	1.20524	ELEC	1	1		655.831	6.02045	860.526	655.831	6.02045	860.526		125.426	13.6395	589.168	125.426	13.6395	589.168		390.628	9.82996	724.847	390.628	9.82996	724.847	0.461089		296.398	13.7619	764.304	296.398	13.7619	764.304	0.612199		1479.93	1479.93	0.799721
5252	Baijiazui	0.0018779	6.17711	1.82085	11.6	2.45101	32	3.46574	495.6	3.30689	19.1631	IRRI	2	0.333333		1619.23	102.113	5091.06	539.743	34.0376	1697.02		4291.33	44.9808	5820.68	1430.44	14.9936	1940.23		2955.28	73.5468	5455.87	985.093	24.5156	1818.62	0.45833		2246.02	102.966	5746.84	748.672	34.3218	1915.61	0.609174		11101.1	3700.35	0.797675
6628	Hume	0.13054	0.849548	-0.163051	110.9	4.70863	48	3.8712	3038	3.41444	4.49176	IRRI	2	0.333333		602.4	11.7827	1003.01	200.8	3.92758	334.338		381.155	12.3537	801.183	127.052	4.11791	267.061		491.778	12.0682	902.098	163.926	4.02275	300.699	0.454851		374.505	16.8955	948.953	124.835	5.63185	316.318	0.605349		1827.52	609.174	0.795075
2404	Rosana	1.308	0.153899	-1.87146	201.3	5.3048	10	2.30259	1920	3.44042	0.47144	ELEC	1	1		505.896	5.74715	701.299	505.896	5.74715	701.299		94.2369	8.9483	398.479	94.2369	8.9483	398.479		300.066	7.34772	549.889	300.066	7.34772	549.889	0.454315		228.581	10.2868	578.332	228.581	10.2868	578.332	0.604759		1113.25	1113.25	0.794672
2781	Borbollon	0.002609	2.49138	0.912835	6.5	1.8718	55	4.00733	85	3.46886	38.5959	IRRI	2	0.333333		658.095	48.3219	2301.04	219.365	16.1073	767.013		1942.45	15.0708	2454.86	647.484	5.02361	818.287		1300.27	31.6963	2377.95	433.425	10.5654	792.65	0.453195		991.14	44.3749	2499.89	330.38	14.7916	833.295	0.603526		4807.38	1602.46	0.793829
5174	Kenyir	1.0781	0.301642	-1.19852	325.2	5.78444	24	3.17805	13600	3.42751	0.612571	FCON	3	0.333333		599.352	6.20777	810.416	199.784	2.06926	270.139		162.139	12.1855	576.446	54.0464	4.06183	192.149		380.745	9.19664	693.431	126.915	3.06555	231.144	0.450925		290.599	12.8753	728.359	96.8665	4.29176	242.786	0.601022		1397.87	465.958	0.792113
4765	Dhom	0.00927	1.88781	0.635418	17.5	2.8622	32	3.46574	382.3	3.49953	86.277	IRRI	2	0.333333		631.306	60.1095	2675.03	210.435	20.0365	891.676		2683.01	19.8866	3359.16	894.338	6.62885	1119.72		1657.16	39.998	3017.09	552.387	13.3327	1005.7	0.450743		1264.94	55.9972	3168.84	421.646	18.6657	1056.28	0.60082		6080.7	2026.9	0.791975
1863	Buford	0.13374	0.998953	-0.00104736	133.6	4.89485	51	3.93183	3150.3	3.43076	14.0046	FCON	3	0.333333		660.946	14.6662	1159.6	220.315	4.88873	386.532		534.716	13.6782	999.775	178.239	4.5594	333.258		597.831	14.1722	1079.69	199.277	4.72407	359.895	0.446292		457.472	19.8411	1132.07	152.491	6.61369	377.356	0.595897		2163.8	721.268	0.78858
989	Harry S. Truman Dam	0.46144	0.40482	-0.904314	186.8	5.23004	31	3.43399	6416.6	3.46574	24.0855	ELEC	4	0.4		557.587	8.60564	850.179	223.035	3.44226	340.071		305.013	11.3682	691.531	122.005	4.54728	276.612		431.3	9.98692	770.855	172.52	3.99477	308.342	0.440492		331.089	13.9817	806.466	132.435	5.59267	322.586	0.589458		1533.51	613.405	0.784098
2847	Pego do Altar	0.006628	1.61436	0.478941	10.7	2.37024	60	4.09434	94	3.41444	16.0185	IRRI	2	0.333333		505.965	21.2381	1228.06	168.655	7.07936	409.353		820.105	9.00542	1126.29	273.368	3.00181	375.43		663.035	15.1218	1177.18	221.012	5.04058	392.392	0.436757		510.003	21.1705	1229.8	170.001	7.05682	409.933	0.585296		2330.66	776.887	0.781177
3744	Jeziorsko	0.017096	2.09406	0.739103	35.8	3.57795	19	2.94444	202.8	3.2068	5.462	IRRI	5	0.266667		767.325	26.8907	1681.61	204.62	7.17086	448.429		1292.62	19.7932	1965.59	344.699	5.27817	524.157		1029.97	23.3419	1823.6	274.659	6.22452	486.293	0.435198		792.905	32.6787	1903.98	211.441	8.71432	507.728	0.583554		3603.27	960.873	0.779949
1866	Saluda	0.1852	0.976242	-0.0240449	180.8	5.19739	79	4.36945	2713.7	3.50255	12.2233	ELEC	1	1		691.862	14.1937	1174.45	691.862	14.1937	1174.45		354.694	9.21133	667.879	354.694	9.21133	667.879		523.278	11.7025	921.164	523.278	11.7025	921.164	0.431938		403.527	16.3835	960.567	403.527	16.3835	960.567	0.579908		1812.51	1812.51	0.777366
2703	Las Portas	0.001091	7.79102	2.05297	8.5	2.14007	35	3.55535	535.7	3.21888	0.287826	ELEC	1	1		1972.15	84.4323	4842.85	1972.15	84.4323	4842.85		3693.18	38.1478	4990.2	3693.18	38.1478	4990.2		2832.66	61.29	4916.52	2832.66	61.29	4916.52	0.423848		2193.52	85.806	5110.92	2193.52	85.806	5110.92	0.570818		9572.84	9572.84	0.77086
2127	Lake George Outlet	0.016878	6.71881	1.90491	113.4	4.73092	129	4.85981	2775.3	3.32504	7.91756	ELEC	2	0.666667		2024.62	42.8985	3483.17	1349.75	28.599	2322.11		296.258	5.98166	499.635	197.505	3.98778	333.09		1160.44	24.4401	1991.4	773.626	16.2934	1327.6	0.417275		901.557	34.2161	2064.9	601.038	22.8107	1376.6	0.563391		3844.14	2562.76	0.765473
3638	Shiroro	1.4417	0.188042	-1.67109	271.1	5.60249	25	3.21888	7000	3.6055	67.4931	ELEC	1	1		549.979	7.68777	811.363	549.979	7.68777	811.363		236.192	8.77642	534.59	236.192	8.77642	534.59		393.085	8.23209	672.977	393.085	8.23209	672.977	0.4159		305.599	11.5249	697.446	305.599	11.5249	697.446	0.561832		1296.74	1296.74	0.764334
4634	Mingechaur	1.0857	0.382795	-0.960257	415.6	6.02972	56	4.02535	16000	3.51453	0.217031	ELEC	4	0.4		648.498	6.43419	867.26	259.399	2.57367	346.904		137.332	9.96979	476.305	54.933	3.98791	190.522		392.915	8.20199	671.783	157.166	3.28079	268.713	0.415116		305.583	11.4828	695.998	122.233	4.59311	278.399	0.560942		1293.1	517.241	0.763682
2207	Rocky River Main Dam	0.005385	3.76973	1.327	20.3	3.01062	80	4.38203	269.7	3.32143	0.166413	ELEC	2	0.666667		1104.33	30.5831	2144.15	736.219	20.3887	1429.44		857.072	10.0721	1199.52	571.381	6.71472	799.682		980.7	20.3276	1671.84	653.8	13.5517	1114.56	0.4134		763.361	28.4586	1730.95	508.907	18.9724	1153.97	0.558994		3210.8	2140.54	0.762252
2490	Boa Esperanca	1.1319	0.274759	-1.29186	311	5.73979	40	3.68888	5060	3.56388	34.6478	ELEC	2	0.666667		587.477	7.00025	825.485	391.651	4.66683	550.323		224.951	9.66764	553.651	149.967	6.4451	369.1		406.214	8.33395	689.568	270.809	5.55596	459.712	0.410916		316.57	11.6675	713.266	211.047	7.77835	475.51	0.556168		1319.98	879.985	0.76017
305	Albeni Falls	0.20629	1.74657	0.557654	360.3	5.88694	54	3.98898	1424.7	3.30689	0.0689366	ELEC	2	0.666667		961.157	15.5389	1489.48	640.771	10.3592	992.985		642.851	16.9943	1220.66	428.567	11.3296	813.772		802.004	16.2666	1355.07	534.669	10.8444	903.379	0.408145		625.845	22.7732	1400.13	417.23	15.1822	933.423	0.553011		2584.34	1722.9	0.757832
370	Cascade	0.044848	2.11381	0.74849	94.8	4.55177	62	4.12713	805.5	3.31782	0.0463331	IRRI	3	0.333333		889.296	18.425	1515.75	296.432	6.14167	505.249		685.297	12.9587	1125.89	228.432	4.31955	375.297		787.296	15.6918	1320.82	262.432	5.23061	440.273	0.403933		615.59	21.9686	1362.52	205.197	7.32286	454.174	0.548198		2504.89	834.962	0.754244
4505	Cahora Bassa	15.769	0.129843	-2.04143	2047.5	7.62437	35	3.55535	63000	3.60278	6.06806	IRRI	3	0.333333		779.227	3.81054	908.785	259.742	1.27018	302.928		69.6742	12.6312	499.133	23.2247	4.21038	166.378		424.451	8.22084	703.959	141.484	2.74028	234.653	0.397052		332.936	11.5092	724.248	110.979	3.83639	241.416	0.540301		1322.73	440.909	0.748296
1851	Hartwell Dam	0.30023	0.630184	-0.461744	189.2	5.2428	47	3.85015	4241.6	3.47816	37.7713	ELEC	3	0.5		613.63	11.2155	994.956	306.815	5.60774	497.478		513.199	10.4077	867.06	256.599	5.20384	433.53		563.414	10.8116	931.008	281.707	5.40579	465.504	0.394834		442.383	15.1362	957.014	221.192	7.56811	478.507	0.537747		1744.1	872.049	0.746354
4371	Kremenchug	1.3872	1.33297	0.287412	1849.1	7.52245	49	3.89182	13520	3.2884	0.52493	ELEC	4	0.4		1057.95	11.1843	1438.22	423.18	4.47371	575.286		533.54	19.3266	1190.64	213.416	7.73063	476.257		795.745	15.2554	1314.43	318.298	6.10217	525.772	0.394608		624.869	21.3576	1351.03	249.948	8.54304	540.411	0.537486		2461.62	984.649	0.746156
883	Petenwell	0.068174	1.35976	0.307305	92.7	4.52937	60	4.09434	653.7	3.36038	8.66745	ELEC	3	0.5		704.225	13.5976	1166.55	352.113	6.79882	583.273		582.56	9.93747	920.434	291.28	4.96874	460.217		643.393	11.7676	1043.49	321.696	5.88378	521.745	0.383422		507.739	16.4746	1067.87	253.87	8.23729	533.937	0.524533		1924.55	962.276	0.736178
5140	Sirikit	1.1944	0.209729	-1.56194	250.5	5.52346	35	3.55535	9510	3.61092	66.87	IRRI	4	0.3		545.714	6.95713	782.256	163.714	2.08714	234.677		250.582	7.45915	504.193	75.1745	2.23775	151.258		398.148	7.20814	643.225	119.444	2.16244	192.967	0.381013		314.529	10.0914	657.636	94.3586	3.02742	197.291	0.521729		1182.39	354.717	0.733989
2363	Balbina	1.0595	2.17537	0.777197	2304.8	7.74275	22	3.09104	17533	3.49347	187.479	ELEC	1	1		1288.2	91.6277	4403.55	1288.2	91.6277	4403.55		5593.46	31.2007	6654.29	5593.46	31.2007	6654.29		3440.83	61.4142	5528.92	3440.83	61.4142	5528.92	0.377666		2722.07	85.9799	5645.39	2722.07	85.9799	5645.39	0.517824		10116.3	10116.3	0.730923
2456	Dr. Gabriel Terra	1.3455	0.534002	-0.627355	718.5	6.57717	63	4.14313	8800	3.45632	0	ELEC	1	1		750.951	6.70852	979.04	750.951	6.70852	979.04		169.944	9.64546	497.89	169.944	9.64546	497.89		460.447	8.17699	738.465	460.447	8.17699	738.465	0.37648		364.447	11.4478	753.671	364.447	11.4478	753.671	0.516438		1348.96	1348.96	0.72983
2361	Brokopondo	0.89825	1.18753	0.171877	1066.7	6.97233	44	3.78419	22700	3.49651	92.7188	ELEC	1	1		956.568	27.0204	1875.26	956.568	27.0204	1875.26		1692.87	19.7397	2364.02	1692.87	19.7397	2364.02		1324.72	23.38	2119.64	1324.72	23.38	2119.64	0.375027		1049.16	32.7321	2162.05	1049.16	32.7321	2162.05	0.514737		3864.12	3864.12	0.728486
4796	Ramganga	0.173	0.272832	-1.2989	47.2	3.85439	35	3.55535	2450	3.62966	121.88	IRRI	2	0.333333		360.113	10.3225	711.077	120.038	3.44082	237.026		488.445	4.33702	635.904	162.815	1.44567	211.968		424.279	7.32975	673.49	141.426	2.44325	224.497	0.37003		336.725	10.2616	685.621	112.242	3.42055	228.54	0.508876		1219.23	406.409	0.723821
3044	Buyo	0.58393	0.871166	-0.137923	508.7	6.23186	29	3.3673	8300	3.49651	118.743	ELEC	1	1		790.941	25.6556	1663.23	790.941	25.6556	1663.23		1558.55	14.7354	2059.56	1558.55	14.7354	2059.56		1174.75	20.1955	1861.39	1174.75	20.1955	1861.39	0.368889		932.765	28.2737	1894.07	932.765	28.2737	1894.07	0.507534		3364.3	3364.3	0.722746
1444	Way	0.001983	9.53101	2.25455	18.9	2.93916	68	4.21951	154.6	3.25037	5.35969	ELEC	3	0.5		2489.15	74.901	5035.79	1244.58	37.4505	2517.89		3326.36	23.7915	4135.27	1663.18	11.8957	2067.63		2907.75	49.3462	4585.53	1453.88	24.6731	2292.76	0.365884		2311.64	69.0847	4660.52	1155.82	34.5424	2330.26	0.503996		8252.92	4126.46	0.719901
2032	Squa Pan	0.000745	27.7852	3.3245	20.7	3.03013	81	4.39445	110	3.21487	4.70572	ELEC	3	0.5		6915.06	197.593	13633.2	3457.53	98.7967	6816.62		7530.98	41.193	8931.54	3765.49	20.5965	4465.77		7223.02	119.393	11282.4	3611.51	59.6966	5641.19	0.359797		5756.31	167.151	11439.4	2878.15	83.5753	5719.71	0.496801		20131.3	10065.6	0.714061
1402	Pine Portage Main	0.90293	4.9562	1.60064	4475.1	8.40628	59	4.07754	12360	3.16125	0.0953699	ELEC	1	1		2040.63	25.8022	2917.9	2040.63	25.8022	2917.9		1690.5	35.1692	2886.26	1690.5	35.1692	2886.26		1865.56	30.4857	2902.08	1865.56	30.4857	2902.08	0.357163		1488.29	42.68	2939.42	1488.29	42.68	2939.42	0.493677		5158.78	5158.78	0.711503
714	Ear Falls Dam	0.092663	12.4829	2.52436	1156.7	7.05333	80	4.38203	26355.1	3.18635	2.89599	ELEC	1	1		3698.2	68.2866	6019.95	3698.2	68.2866	6019.95		3206.9	39.8823	4562.9	3206.9	39.8823	4562.9		3452.55	54.0845	5291.42	3452.55	54.0845	5291.42	0.347519		2764.67	75.7183	5339.09	2764.67	75.7183	5339.09	0.482184		9276.44	9276.44	0.701969
2149	Franklin Falls Dam	0.006473	2.08559	0.73505	13.5	2.60269	66	4.18965	190	3.30689	10.5634	ELEC	1	1		647.909	16.4715	1207.94	647.909	16.4715	1207.94		868.102	6.42369	1086.51	868.102	6.42369	1086.51		758.005	11.4476	1147.22	758.005	11.4476	1147.22	0.339269		608.866	16.0266	1153.77	608.866	16.0266	1153.77	0.472282		1987.16	1987.16	0.693599
5002	Bhadra	0.188362	0.517089	-0.659539	97.4	4.57883	56	4.02535	2023	3.53223	63.2169	IRRI	2	0.333333		506.37	9.93342	844.106	168.79	3.31114	281.369		538.157	5.80169	735.415	179.386	1.9339	245.138		522.264	7.86755	789.761	174.088	2.62252	263.254	0.338706		419.595	11.0146	794.09	139.865	3.67152	264.697	0.471603		1366.85	455.616	0.69302
4787	Bukhtarma	2.9006	1.4458	0.368666	4193.7	8.34134	49	3.89182	49800	3.28091	23.6248	ELEC	2	0.666667		1183.79	11.9004	1588.4	789.192	7.93358	1058.93		940.238	19.1951	1592.87	626.825	12.7968	1061.92		1062.01	15.5478	1590.64	708.009	10.3652	1060.42	0.332335		855.23	21.7669	1595.3	570.153	14.5112	1063.54	0.463908		2727.18	1818.12	0.686405
5795	Pak Mun	0.17701	0.490933	-0.711448	86.9	4.46476	19	2.94444	229	3.55249	207.519	ELEC	2	0.666667		486.317	23.0721	1270.77	324.211	15.3814	847.178		1376.85	4.17135	1518.68	917.903	2.7809	1012.45		931.586	13.6217	1394.72	621.057	9.08114	929.816	0.332064		750.272	19.0704	1398.66	500.181	12.7136	932.443	0.46358		2390.32	1593.55	0.686121
4747	Dhamni	0.012	0.75	-0.287682	9	2.19722	22	3.09104	285.3	3.53515	209.951	IRRI	2	0.333333		276.089	31.4979	1347.02	92.0296	10.4993	449.006		2110.91	3.22959	2220.71	703.636	1.07653	740.238		1193.5	17.3638	1783.87	397.833	5.78792	594.622	0.330949		961.596	24.3093	1788.11	320.532	8.10309	596.037	0.462228		3052.19	1017.4	0.684949
6632	Jindabyne	0.005756	4.18694	1.43197	24.1	3.18221	42	3.73767	688.3	3.17805	3.16211	ELEC	1	1		1225.88	29.4537	2227.31	1225.88	29.4537	2227.31		1955.21	16.6896	2522.65	1955.21	16.6896	2522.65		1590.54	23.0717	2374.98	1590.54	23.0717	2374.98	0.330292		1281.8	32.3003	2380.01	1281.8	32.3003	2380.01	0.461432		4059.63	4059.63	0.684257
3745	Sulejow	0.0055601	3.07548	1.12346	17.1	2.83908	35	3.55535	84.2	3.15274	0.112465	SUPP	4	0.3		915.774	20.9495	1628.06	274.732	6.28486	488.417		1452.03	12.6861	1883.36	435.61	3.80582	565.008		1183.9	16.8178	1755.71	355.171	5.04534	526.713	0.325683		955.662	23.5449	1756.19	286.699	7.06348	526.857	0.455832		2980.53	894.158	0.679365
2147	Lochmere	0.00457	3.67615	1.30187	16.8	2.82138	99	4.59512	41	3.30322	12.0988	ELEC	3	0.5		1058.92	23.3023	1851.2	529.46	11.6512	925.599		929.807	4.44636	1080.98	464.903	2.22318	540.492		994.364	13.8743	1466.09	497.182	6.93717	733.046	0.321759		803.772	19.4241	1464.19	401.886	9.71204	732.095	0.451047		2474.24	1237.12	0.675144
4356	Verkhne-Svirskaya	1.016	9.61998	2.26384	9773.9	9.18747	57	4.04305	17500	3.05871	1.00212	ELEC	2	0.666667		3262.62	36.4685	4502.55	2175.08	24.3123	3001.7		3480.59	51.356	5226.7	2320.4	34.2373	3484.47		3371.61	43.9123	4864.62	2247.74	29.2748	3243.08	0.306913		2739.21	61.4772	4829.43	1826.14	40.9848	3219.62	0.43281		8026.24	5350.83	0.658719
3355	Santa Giustina	0.00054	5	1.60944	2.7	0.993252	59	4.07754	182.8	3.22684	10.8655	ELEC	1	1		1159.1	35.0336	2350.24	1159.1	35.0336	2350.24		2288.38	9.00622	2594.59	2288.38	9.00622	2594.59		1723.74	22.0199	2472.42	1723.74	22.0199	2472.42	0.302812		1402.33	30.8279	2450.48	1402.33	30.8279	2450.48	0.427733		4053.53	4053.53	0.654048
3733	Tainionkoski	0.27779	15.6305	2.74922	4342	8.37609	61	4.11087	5600	3.07731	5.65452	ELEC	1	1		4618.68	66.7892	6889.51	4618.68	66.7892	6889.51		6101.56	65.417	8325.73	6101.56	65.417	8325.73		5360.12	66.1031	7607.62	5360.12	66.1031	7607.62	0.295428		4371.13	92.5443	7517.63	4371.13	92.5443	7517.63	0.41855		12329.9	12329.9	0.645487
3250	Eau d'Heure	0.000219	8.21918	2.10647	1.8	0.587787	31	3.43399	14.8	3.09104	0.27524	NAVI	3	0.333333		1888.9	55.3935	3772.27	629.632	18.4645	1257.42		4074.28	17.3646	4664.67	1358.09	5.78819	1554.89		2981.59	36.379	4218.47	993.862	12.1263	1406.16	0.293207		2433.19	50.9306	4164.83	811.062	16.9769	1388.28	0.415778		6813.22	2271.07	0.642873
4623	Kama	0.35101	4.51526	1.50746	1584.9	7.36828	55	4.00733	12200	3.157	13.7645	ELEC	3	0.5		1809.06	23.9091	2621.97	904.531	11.9545	1310.98		2306.7	24.6587	3145.1	1153.35	12.3293	1572.55		2057.88	24.2839	2883.53	1028.94	12.1419	1441.77	0.286333		1683.02	33.9974	2838.93	841.511	16.9987	1419.47	0.407164		4606.8	2303.4	0.634666
706	Whitesand Rapids	0.72385	7.49451	2.01417	5424.9	8.59875	67	4.20469	14860	3.10459	4.72463	ELEC	1	1		2677.7	29.5833	3683.54	2677.7	29.5833	3683.54		2604.95	31.915	3690.06	2604.95	31.915	3690.06		2641.33	30.7491	3686.8	2641.33	30.7491	3686.8	0.283571		2162.04	43.0488	3625.7	2162.04	43.0488	3625.7	0.40369		5864.24	5864.24	0.631317
2023	Gouin	0.009209	126.452	4.83987	1164.5	7.06005	91	4.51086	8573	3.07731	9.35669	ELEC	2	0.666667		31263.7	581.577	51037.3	20842.4	387.718	34024.9		33745.7	162.608	39274.4	22497.2	108.406	26182.9		32504.7	372.093	45155.9	21669.8	248.062	30103.9	0.280166		26634.4	520.93	44346.1	17756.3	347.287	29564	0.399396		71434.4	47622.9	0.627148
3329	Ferlach-Maria Rain	0.000429	6.52681	1.87592	2.8	1.02962	34	3.52636	33	3.17388	27.6179	ELEC	2	0.666667		1532.75	57.1859	3477.07	1021.83	38.124	2318.05		5060.45	15.9263	5601.95	3373.63	10.6175	3734.63		3296.6	36.5561	4539.51	2197.73	24.3708	3026.34	0.273798		2706.46	51.1786	4446.54	1804.31	34.1191	2964.36	0.391332		7107.82	4738.55	0.619227
1405	Twin Falls	0.21287	4.57697	1.52104	974.3	6.88172	88	4.47734	1650	3.16548	0.095662	ELEC	1	1		1765.43	17.7268	2368.14	1765.43	17.7268	2368.14		837.453	10.3978	1190.98	837.453	10.3978	1190.98		1301.44	14.0623	1779.56	1301.44	14.0623	1779.56	0.268672		1070.1	19.6872	1739.46	1070.1	19.6872	1739.46	0.384811		2763.2	2763.2	0.612731
3757	Nysa	0.00040935	33.2234	3.50325	13.6	2.61007	38	3.63759	116.8	3.13983	35.6251	FCON	4	0.3		8179.78	307.356	18629.9	2453.94	92.2067	5588.96		27914.4	79.3347	30611.8	8374.32	23.8004	9183.53		18047.1	193.345	24620.8	5414.13	58.0035	7386.25	0.266999		14846.4	270.683	24049.6	4453.92	81.2049	7214.88	0.382677		38125.1	11437.5	0.610588
5004	Mani	0.026	1.22692	0.204509	31.9	3.46261	16	2.77259	1006	3.46886	311.267	ELEC	1	1		543.719	53.0407	2347.1	543.719	53.0407	2347.1		4839	2.20358	4913.92	4839	2.20358	4913.92		2691.36	27.6221	3630.51	2691.36	27.6221	3630.51	0.258683		2219.39	38.671	3534.21	2219.39	38.671	3534.21	0.372025		5545.1	5545.1	0.599756
3727	Puntarikoski	0.024478	11.6431	2.45471	285	5.65249	52	3.95124	2390	3.04927	0.765997	ELEC	1	1		3326.52	46.9002	4921.12	3326.52	46.9002	4921.12		4500.24	32.2542	5596.88	4500.24	32.2542	5596.88		3913.38	39.5772	5259	3913.38	39.5772	5259	0.255871		3229.71	55.408	5113.58	3229.71	55.408	5113.58	0.368406		7994.8	7994.8	0.596024
4360	Rybinsk	1.6588	2.43688	0.890719	4042.3	8.30457	68	4.21951	25400	3.13983	0	ELEC	3	0.5		1419.06	9.11803	1729.08	709.532	4.55902	864.539		709.094	11.7785	1109.56	354.547	5.88925	554.781		1064.08	10.4483	1419.32	532.04	5.22413	709.66	0.25029		879.568	14.6276	1376.91	439.784	7.31378	688.453	0.361199		2137.54	1068.77	0.588514
4354	Kaltimo	0.12796	7.19991	1.97407	921.3	6.82579	51	3.93183	2000	3.03495	0.0946769	ELEC	3	0.5		2393.08	25.3156	3253.82	1196.54	12.6578	1626.91		2769.81	24.7642	3611.79	1384.9	12.3821	1805.89		2581.45	25.0399	3432.8	1290.72	12.52	1716.4	0.248006		2135.18	35.0559	3327.08	1067.59	17.5279	1663.54	0.358242		5149.99	2574.99	0.585401
2353	Victoria Dike A	0.004278	34.1047	3.52944	145.9	4.98292	39	3.66356	6300	2.96527	0.275746	ELEC	1	1		8678.5	141.609	13493.2	8678.5	141.609	13493.2		15418.4	79.3477	18116.2	15418.4	79.3477	18116.2		12048.4	110.478	15804.7	12048.4	110.478	15804.7	0.237667		9993.84	154.669	15252.6	9993.84	154.669	15252.6	0.344778		23295.4	23295.4	0.570995
1423	Mercier	0.080833	3.18187	1.15747	257.2	5.54985	82	4.40672	3049	3.19458	9.42689	ELEC	1	1		1267.73	13.8824	1739.73	1267.73	13.8824	1739.73		1007.69	6.79432	1238.7	1007.69	6.79432	1238.7		1137.71	10.3384	1489.21	1137.71	10.3384	1489.21	0.236034		944.112	14.4737	1436.22	944.112	14.4737	1436.22	0.34264		2188.85	2188.85	0.568673
3238	Gilepppe	0.000133	7.5188	2.01741	1	0	38	3.63759	27	3.04927	0.300636	SUPP	3	0.333333		1648.76	35.4541	2854.2	549.588	11.818	951.401		3442.19	9.34118	3759.79	1147.4	3.11373	1253.26		2545.48	22.3976	3307	848.493	7.46588	1102.33	0.230275		2115.57	31.3567	3181.7	705.19	10.4522	1060.57	0.335081		4812.24	1604.08	0.560378
3187	Vargon	0.19716	27.1647	3.30192	5355.8	8.58594	75	4.31749	9500	3.02042	8.14814	ELEC	2	0.666667		7433.6	84.9111	10320.6	4955.73	56.6074	6880.39		9263.76	58.7888	11262.6	6175.84	39.1925	7508.39		8348.68	71.85	10791.6	5565.79	47.9	7194.39	0.226371		6945.78	100.59	10365.8	4630.52	67.06	6910.56	0.329936		15596.5	10397.7	0.554658
2357	Burnt Dam	8.4e-05	216.667	5.37836	18.2	2.90142	39	3.66356	129	2.91777	0.325728	ELEC	1	1		52582.4	1011.34	86967.9	52582.4	1011.34	86967.9		98070	256.048	106776	98070	256.048	106776		75326.2	633.694	96871.8	75326.2	633.694	96871.8	0.222413		62732.9	887.171	92896.7	62732.9	887.171	92896.7	0.324703		139030	139030	0.54878
3047	Ayame 1	0.098993	0.953603	-0.0475081	94.4	4.54754	50	3.91202	1100	3.49043	166.837	ELEC	1	1		608.18	18.4385	1235.09	608.18	18.4385	1235.09		2093.3	3.72579	2219.98	2093.3	3.72579	2219.98		1350.74	11.0821	1727.54	1350.74	11.0821	1727.54	0.21811		1126.16	15.515	1653.67	1126.16	15.515	1653.67	0.318993		2460.45	2460.45	0.542294
1499	Stillwater North Dam	0.006325	3.41502	1.22818	21.6	3.07269	85	4.44265	222	3.18221	11.8805	ELEC	3	0.5		1026.01	13.8912	1498.31	513.004	6.94562	749.155		1116.37	3.61959	1239.44	558.185	1.80979	619.718		1071.19	8.75542	1368.87	535.594	4.37771	684.437	0.217467		893.235	12.2576	1309.99	446.618	6.12879	654.997	0.318137		1947.39	973.694	0.541316
4630	Irikla	0.18798	1.18364	0.168592	222.5	5.40493	51	3.93183	3260	3.32863	74.6395	ELEC	3	0.5		766.998	11.3082	1151.48	383.499	5.65409	575.738		1410.49	6.05756	1616.44	705.244	3.02878	808.222		1088.74	8.68287	1383.96	544.371	4.34144	691.98	0.213314		908.828	12.156	1322.13	454.414	6.07801	661.066	0.312605		1954.25	977.123	0.534947
3723	Jylhama	0.23655	3.76115	1.32472	889.7	6.79088	59	4.07754	2343	3.00568	0.0561655	ELEC	1	1		1557.19	9.24826	1871.63	1557.19	9.24826	1871.63		1281.29	8.8483	1582.13	1281.29	8.8483	1582.13		1419.24	9.04828	1726.88	1419.24	9.04828	1726.88	0.178149		1194.74	12.6676	1625.44	1194.74	12.6676	1625.44	0.264973		2284.16	2284.16	0.476943
2623	Parteen Weir	0.001101	103.451	4.6391	113.9	4.73532	82	4.40672	465	2.94969	5.49546	ELEC	1	1		25420.9	279.351	34918.8	25420.9	279.351	34918.8		28360.1	58.4019	30345.7	28360.1	58.4019	30345.7		26890.5	168.877	32632.3	26890.5	168.877	32632.3	0.175955		22648.3	236.427	30686.8	22648.3	236.427	30686.8	0.261954		42981	42981	0.473063
1995	Caniapiscau Barrage	0.77479	4.17545	1.42922	3235.1	8.08182	28	3.3322	53790	2.8094	6.49063	ELEC	1	1		1812.75	7.56769	2070.05	1812.75	7.56769	2070.05		2419.02	11.3718	2805.66	2419.02	11.3718	2805.66		2115.88	9.46974	2437.86	2115.88	9.46974	2437.86	0.132071		1798.96	13.2576	2249.72	1798.96	13.2576	2249.72	0.200362		2939.12	2939.12	0.387924
2626	Nant-y-Moch	0.000114	16.6667	2.81341	1.9	0.641854	47	3.85015	32.6	2.8622	0.353555	ELEC	1	1		3938.51	33.2582	5069.29	3938.51	33.2582	5069.29		6821.88	7.35844	7072.06	6821.88	7.35844	7072.06		5380.19	20.3083	6070.68	5380.19	20.3083	6070.68	0.113741		4591.01	28.4316	5557.68	4591.01	28.4316	5557.68	0.173935		7036.13	7036.13	0.34751
2581	Awe Barrage	0.001236	29.5307	3.38543	36.5	3.59731	47	3.85015	300	2.8792	33.2194	ELEC	1	1		7405.49	70.4774	9801.72	7405.49	70.4774	9801.72		22593.6	19.3052	23250	22593.6	19.3052	23250		14999.6	44.8913	16525.9	14999.6	44.8913	16525.9	0.0923585		12851.2	62.8478	14988	12851.2	62.8478	14988	0.142569		18256.1	18256.1	0.296061
2565	Cluanie	0.000415	22.6506	3.12019	9.4	2.24071	54	3.98898	203	2.80336	0.580905	ELEC	1	1		5578.2	33.0024	6700.28	5578.2	33.0024	6700.28		8462.41	8.61989	8755.49	8462.41	8.61989	8755.49		7020.31	20.8111	7727.88	7020.31	20.8111	7727.88	0.0915617		6015.68	29.1356	7006.29	6015.68	29.1356	7006.29	0.141389		8521.34	8521.34	0.294045
2572	Dalwhinnie	0.001553	14.1017	2.6463	21.9	3.08649	72	4.27667	229.4	2.8679	21.8466	ELEC	1	1		3612.36	20.3335	4303.69	3612.36	20.3335	4303.69		7130.77	4.26261	7275.7	7130.77	4.26261	7275.7		5371.56	12.2981	5789.7	5371.56	12.2981	5789.7	0.0722203		4618.9	17.2173	5204.29	4618.9	17.2173	5204.29	0.112482		6099.59	6099.59	0.242752
2432	Itaipu	91.652	0.0126184	-4.3726	1156.5	7.05315	26	3.2581	29000	3.46574	1.83873	ELEC	2	0.666667		682.131	0.164549	687.726	454.754	0.109699	458.484		6.81255	0.751597	32.3669	4.5417	0.501065	21.5779		344.472	0.458073	360.046	229.648	0.305382	240.031	0.0432569		297.666	0.641303	319.47	198.444	0.427535	212.98	0.0682514		352.818	235.212	0.156319
5410	Three Gorges Dam	79.853	0.0106809	-4.5393	852.9	6.74864	6	1.79176	39300	3.44362	38.9673	ELEC	3	0.5		645.016	0.36851	657.546	322.508	0.184255	328.773		11.2241	0.660511	33.6815	5.61206	0.330256	16.8408		328.12	0.514511	345.614	164.06	0.257255	172.807	0.0506154		283.191	0.720315	307.681	141.595	0.360157	153.841	0.0795976		345.138	172.569	0.179485
2294	Guri	52.6	0.0696008	-2.66498	3661	8.20549	23	3.13549	135000	3.49043	28.5576	ELEC	1	1		834.591	1.51011	885.935	834.591	1.51011	885.935		58.8463	5.018	229.458	58.8463	5.018	229.458		446.719	3.26406	557.697	446.719	3.26406	557.697	0.198993		374.218	4.56968	529.587	374.218	4.56968	529.587	0.293378		767.21	767.21	0.512235
2000	Churchill Falls	30.771	0.156511	-1.85463	4816	8.4797	38	3.63759	32320	2.92852	0	ELEC	1	1		888.61	0.21419	895.893	888.61	0.21419	895.893		71.1432	0.663504	93.7023	71.1432	0.663504	93.7023		479.877	0.438847	494.798	479.877	0.438847	494.798	0.0301553		415.553	0.614386	436.442	415.553	0.614386	436.442	0.0478623		468.39	468.39	0.112806
2365	Tucurui	29.083	0.0807723	-2.51612	2349.1	7.76179	25	3.21888	49536	3.51155	157.712	ELEC	2	0.666667		783.895	1.85915	847.107	522.597	1.23944	564.738		180.339	1.56083	233.408	120.226	1.04055	155.605		482.117	1.70999	540.257	321.412	1.13999	360.171	0.107615		411.884	2.39399	493.28	274.589	1.59599	328.853	0.165009		617.767	411.845	0.33327
5056	Krasnoyarsk	24.163	0.067442	-2.69649	1629.6	7.39609	37	3.61092	73300	3.18221	18.4019	ELEC	2	0.666667		736.662	0.253925	745.295	491.108	0.169283	496.863		44.4586	0.67166	67.295	29.639	0.447773	44.8633		390.56	0.462793	406.295	260.373	0.308528	270.863	0.0387279		337.742	0.64791	359.771	225.161	0.43194	239.847	0.0612305		393.462	262.308	0.141615
2514	Moxoto	21.605	0.00366119	-5.60997	79.1	4.37071	35	3.55535	1200	3.52046	16.0318	ELEC	1	1		357.147	0.0391476	358.478	357.147	0.0391476	358.478		2.35949	0.107789	6.02432	2.35949	0.107789	6.02432		179.753	0.0734684	182.251	179.753	0.0734684	182.251	0.0137059		156.061	0.102856	159.558	156.061	0.102856	159.558	0.0219174		164.906	164.906	0.0536401
5055	Bratsk	20.998	0.229108	-1.47356	4810.8	8.47862	45	3.80666	169000	3.21084	10.5741	ELEC	3	0.5		906.039	1.05437	941.887	453.019	0.527187	470.944		121.623	2.83768	218.104	60.8115	1.41884	109.052		513.831	1.94603	579.996	256.915	0.973013	289.998	0.114078		438.431	2.72444	531.062	219.216	1.36222	265.531	0.174426		672.733	336.366	0.348283
2390	Ilha Solteira	20.179	0.0533872	-2.93018	1077.3	6.98221	36	3.58352	21170	3.45316	35.9605	ELEC	2	0.666667		683.454	0.666831	706.127	455.636	0.444554	470.751		45.6321	1.58103	99.387	30.4214	1.05402	66.258		364.543	1.12393	402.757	243.029	0.749287	268.505	0.0948801		312.185	1.5735	365.684	208.123	1.049	243.789	0.146299		447.506	298.337	0.30239
5057	Sayano-Shushenskaya	19.083	0.0147985	-4.21323	282.4	5.64332	19	2.94444	31300	3.19867	11.5433	NAVI	2	0.333333		512.993	0.0754887	515.56	170.998	0.0251629	171.853		10.109	0.196987	16.8066	3.36968	0.0656623	5.6022		261.551	0.136238	266.183	87.1837	0.0454126	88.7277	0.0174019		226.947	0.190733	233.432	75.6491	0.0635777	77.8107	0.0277808		243.35	81.1168	0.0674051
4702	Tarbela	17.875	0.0116587	-4.4517	208.4	5.33946	33	3.49651	13940	3.68135	0.716307	IRRI	2	0.333333		475.665	0.330932	486.917	158.555	0.110311	162.306		5.70781	1.13947	44.4497	1.9026	0.379823	14.8166		240.686	0.7352	265.683	80.2288	0.245067	88.5611	0.094085		206.148	1.02928	241.143	68.7159	0.343093	80.3811	0.145123		294.666	98.2219	0.300402
5418	Gezhouba	15.656	0.00339806	-5.68455	53.2	3.97406	23	3.13549	1580	3.49347	165.907	ELEC	1	1		309.348	0.043532	310.828	309.348	0.043532	310.828		7.92531	0.0261377	8.81399	7.92531	0.0261377	8.81399		158.637	0.0348348	159.821	158.637	0.0348348	159.821	0.00741069		137.86	0.0487688	139.518	137.86	0.0487688	139.518	0.0118847		142.054	142.054	0.0295248
6	W.A.C. Bennett	15.56	0.104364	-2.25987	1623.9	7.39259	42	3.73767	74300	3.04927	4.07296	ELEC	1	1		745.17	0.212241	752.386	745.17	0.212241	752.386		49.7646	0.541285	68.1683	49.7646	0.541285	68.1683		397.467	0.376763	410.277	397.467	0.376763	410.277	0.0312227		344.131	0.527468	362.065	344.131	0.527468	362.065	0.0495323		389.493	389.493	0.116465
1717	North Anna Dam	15.203	0.00294021	-5.82927	44.7	3.79997	37	3.61092	376.2	3.42426	7.94531	ELEC	3	0.5		288.287	0.0187967	288.927	144.144	0.00939836	144.463		1.60541	0.0489772	3.27063	0.802704	0.0244886	1.63532		144.946	0.0338869	146.099	72.4732	0.0169435	73.0493	0.00788616		125.954	0.0474417	127.567	62.9768	0.0237209	63.7833	0.0126445		130.034	65.0168	0.0313764
5093	Ertan	14.267	0.00459101	-5.38365	65.5	4.18205	9	2.19722	6200	3.3673	0.740012	ELEC	1	1		334.668	0.0711884	337.088	334.668	0.0711884	337.088		2.84959	0.150849	7.97845	2.84959	0.150849	7.97845		168.759	0.111019	172.533	168.759	0.111019	172.533	0.0218777		146.329	0.155426	151.614	146.329	0.155426	151.614	0.0348549		159.696	159.696	0.0837006
2517	Xingo	13.914	0.00403191	-5.51351	56.1	4.02714	15	2.70805	3800	3.47507	35.4033	ELEC	1	1		315.889	0.0676001	318.188	315.889	0.0676001	318.188		3.88357	0.129862	8.29888	3.88357	0.129862	8.29888		159.886	0.0987311	163.243	159.886	0.0987311	163.243	0.0205635		138.665	0.138224	143.364	138.665	0.138224	143.364	0.0327808		150.552	150.552	0.0789576
5054	Ust-Ilim	13.341	0.127644	-2.05851	1702.9	7.44009	32	3.46574	59300	3.22684	9.93196	ELEC	2	0.666667		756.517	0.734671	781.496	504.345	0.489781	520.997		75.921	2.00162	143.976	50.614	1.33441	95.9839		416.219	1.36814	462.736	277.479	0.912096	308.491	0.100526		356.063	1.9154	421.187	237.376	1.27693	280.791	0.154619		520.788	347.192	0.316299
2005	Daniel Johnson	12.198	0.132751	-2.01928	1619.3	7.38975	41	3.71357	141850	3.03013	11.0164	ELEC	1	1		751.694	0.263301	760.646	751.694	0.263301	760.646		74.0026	0.602551	94.4894	74.0026	0.602551	94.4894		412.848	0.432926	427.568	412.848	0.432926	427.568	0.0344261		357.265	0.606096	377.872	357.265	0.606096	377.872	0.0545351		409.389	409.389	0.127322
5731	Guangzhou Pump Storage	11.369	0.0002111	-8.46318	2.4	0.875469	16	2.77259	240	3.44681	4.39698	ELEC	1	1		-64.3215	0.00175079	-64.262	-64.3215	0.00175079	-64.262		0.131327	0.00397654	0.26653	0.131327	0.00397654	0.26653		-32.0951	0.00286367	-31.9977	-32.0951	0.00286367	-31.9977	0		-36.2548	0.00400913	-36.1185	-36.2548	0.00400913	-36.1185	0		-35.91	-35.91	0
4692	Nurek	11.351	0.00546207	-5.20993	62	4.12713	29	3.3673	10500	3.52046	13.7053	IRRI	2	0.333333		328.269	0.072268	330.727	109.423	0.0240893	110.242		3.56122	0.185566	9.87046	1.18707	0.0618553	3.29015		165.915	0.128917	170.299	55.3051	0.0429723	56.7662	0.0257382		143.777	0.180484	149.913	47.9255	0.0601613	49.971	0.0409334		159.298	53.0994	0.0974375
1520	Sir Adam Beck Pump Generating Station	9.7465	0.000287283	-8.15504	2.8	1.02962	53	3.97029	19.1	3.2884	0.0897829	ELEC	1	1		-45.7518	0.000501269	-45.7348	-45.7518	0.000501269	-45.7348		0.10737	0.000930046	0.138991	0.10737	0.000930046	0.138991		-22.8222	0.000715657	-22.7979	-22.8222	0.000715657	-22.7979	0		-25.786	0.00100192	-25.7519	-25.786	0.00100192	-25.7519	0		-25.6998	-25.6998	0
2442	Foz do Areia	9.0105	0.00860108	-4.75587	77.5	4.35028	29	3.3673	6100	3.27336	1.9837	ELEC	1	1		355.883	0.0405574	357.262	355.883	0.0405574	357.262		4.51645	0.102999	8.01842	4.51645	0.102999	8.01842		180.2	0.0717782	182.64	180.2	0.0717782	182.64	0.0133621		156.456	0.100489	159.873	156.456	0.100489	159.873	0.021371		165.099	165.099	0.0523451
1999	La Grande 4	8.9441	0.0837983	-2.47934	749.5	6.61941	28	3.3322	19530	2.85071	6.68657	ELEC	1	1		647.148	0.090866	650.237	647.148	0.090866	650.237		48.7257	0.203802	55.655	48.7257	0.203802	55.655		347.937	0.147334	352.946	347.937	0.147334	352.946	0.014193		302.054	0.206267	309.067	302.054	0.206267	309.067	0.0226912		319.793	319.793	0.0554703
2394	Jupia	8.6952	0.0332712	-3.40306	289.3	5.66746	41	3.71357	3680	3.46574	41.2402	ELEC	2	0.666667		520.366	0.366458	532.826	346.911	0.244305	355.217		29.4327	0.650419	51.547	19.6218	0.433613	34.3647		274.899	0.508439	292.186	183.266	0.338959	194.791	0.059164		236.915	0.711814	261.117	157.943	0.474543	174.078	0.0926852		298.131	198.754	0.205332
1396	La Grande 3	8.4364	0.268776	-1.31388	2267.5	7.72643	28	3.3322	60020	2.8679	2.84849	ELEC	1	1		825.111	0.387975	838.302	825.111	0.387975	838.302		145.117	0.935335	176.918	145.117	0.935335	176.918		485.114	0.661655	507.61	485.114	0.661655	507.61	0.044318		419.125	0.926317	450.619	419.125	0.926317	450.619	0.0698922		498.788	498.788	0.159714
250	Mica	8.2922	0.0381081	-3.26733	316	5.75574	37	3.61092	25000	3.03495	0.108117	ELEC	1	1		532.16	0.0667328	534.429	532.16	0.0667328	534.429		17.5747	0.155895	22.8751	17.5747	0.155895	22.8751		274.867	0.111314	278.652	274.867	0.111314	278.652	0.0135821		238.642	0.15584	243.941	238.642	0.15584	243.941	0.0217206		252.045	252.045	0.0531739
2389	Marimbondo	8.2063	0.0425161	-3.15787	348.9	5.85479	34	3.52636	6150	3.45632	42.5078	ELEC	1	1		545.145	0.53985	563.5	545.145	0.53985	563.5		39.8171	0.997927	73.7467	39.8171	0.997927	73.7467		292.481	0.768888	318.623	292.481	0.768888	318.623	0.0820474		251.06	1.07644	287.659	251.06	1.07644	287.659	0.127231		343.634	343.634	0.269397
5849	Baishan	8.0621	0.0105184	-4.55463	84.8	4.4403	23	3.13549	5320	3.26576	0.614614	ELEC	2	0.666667		367.18	0.0591454	369.191	244.786	0.0394302	246.127		5.71143	0.149008	10.7777	3.80762	0.0993384	7.18513		186.446	0.104077	189.984	124.297	0.0693843	126.656	0.0186258		161.748	0.145707	166.702	107.832	0.0971381	111.134	0.029718		174.278	116.186	0.0719011
2012	Bersimis	7.7512	0.0962432	-2.34088	746	6.61473	53	3.97029	13900	3.12236	0.140671	ELEC	1	1		649.594	0.225103	657.248	649.594	0.225103	657.248		36.0232	0.457411	51.5752	36.0232	0.457411	51.5752		342.809	0.341257	354.411	342.809	0.341257	354.411	0.032738		296.735	0.477759	312.979	296.735	0.477759	312.979	0.0519006		337.823	337.823	0.121624
2392	Furnas	7.6934	0.120675	-2.11466	928.4	6.83346	46	3.82864	22950	3.33932	0.719164	ELEC	2	0.666667		681.827	0.868723	711.364	454.551	0.579149	474.243		50.5293	2.10603	122.134	33.6862	1.40402	81.4229		366.178	1.48738	416.749	244.119	0.991584	277.833	0.121346		312.001	2.08233	382.8	208.001	1.38822	255.2	0.184951		491.081	327.387	0.364665
5306	Danjiangkou	7.6042	0.0376502	-3.27942	286.3	5.65704	36	3.58352	20890	3.46886	0.793782	ELEC	2	0.666667		520.171	0.474137	536.291	346.78	0.316092	357.528		17.8483	1.2803	61.3784	11.8989	0.853532	40.9189		269.009	0.877218	298.835	179.34	0.584812	199.223	0.0998056		230.161	1.2281	271.916	153.441	0.818736	181.278	0.15356		335.778	223.852	0.314544
2382	Agua Vermelha	7.5321	0.0673119	-2.69842	507	6.22851	30	3.4012	11100	3.44042	0.377736	ELEC	1	1		596.118	0.949075	628.387	596.118	0.949075	628.387		33.8085	2.68616	125.138	33.8085	2.68616	125.138		314.963	1.81762	376.762	314.963	1.81762	376.762	0.164026		265.984	2.54466	352.503	265.984	2.54466	352.503	0.245441		484.825	484.825	0.451381
2513	Itaparica	7.1112	0.0966925	-2.33622	687.6	6.53321	23	3.13549	10800	3.47507	6.42824	ELEC	2	0.666667		639.893	2.07634	710.488	426.595	1.38423	473.659		58.5889	5.62009	249.672	39.0593	3.74673	166.448		349.241	3.84822	480.08	232.827	2.56548	320.053	0.272536		286.83	5.3875	470.006	191.22	3.59167	313.337	0.38973		750.156	500.104	0.617639
705	Kettle Rapids Main Dam	7.0954	0.0438312	-3.12741	311	5.73979	39	3.66356	2530	3.054	2.57039	ELEC	1	1		531.624	0.0824248	534.427	531.624	0.0824248	534.427		20.9044	0.180724	27.049	20.9044	0.180724	27.049		276.264	0.131575	280.738	276.264	0.131575	280.738	0.0159349		239.768	0.184204	246.031	239.768	0.184204	246.031	0.0254559		255.61	255.61	0.0619756
2437	Salto Santiago Main Dam	6.9329	0.020583	-3.88329	142.7	4.96074	29	3.3673	6780	3.37759	311.267	ELEC	1	1		432.247	0.181448	438.416	432.247	0.181448	438.416		79.7207	0.022455	80.4841	79.7207	0.022455	80.4841		255.984	0.101952	259.45	255.984	0.101952	259.45	0.0133604		222.255	0.142732	227.108	222.255	0.142732	227.108	0.0213682		234.53	234.53	0.0523386
2445	Yacyreta	6.9138	0.160722	-1.82808	1111.2	7.0132	15	2.70805	21000	3.5175	119.634	ELEC	3	0.5		713.143	6.31044	927.698	356.571	3.15522	463.849		301.355	5.27655	480.758	150.678	2.63828	240.379		507.249	5.7935	704.228	253.625	2.89675	352.114	0.279709		415.7	8.11089	691.47	207.85	4.05545	345.735	0.398818		1113.24	556.618	0.626585
5267	Xiaolangdi	6.8691	0.0395976	-3.22899	272	5.6058	7	1.94591	12650	3.45947	0.436874	FCON	4	0.3		514.475	1.65218	570.65	154.343	0.495655	171.195		24.8797	2.93823	124.78	7.4639	0.881469	37.4339		269.678	2.29521	347.715	80.9033	0.688562	104.314	0.224429		224.475	3.21329	333.727	67.3424	0.963987	100.118	0.32737		500.818	150.245	0.551784
5648	Shuikou	6.7293	0.00835154	-4.78531	56.2	4.02892	14	2.63906	2600	3.44042	2.43434	ELEC	3	0.5		317.148	0.143737	322.035	158.574	0.0718683	161.018		5.1092	0.323198	16.0979	2.5546	0.161599	8.04897		161.129	0.233468	169.067	80.5644	0.116734	84.5333	0.0469513		139.15	0.326855	150.263	69.575	0.163427	75.1316	0.0739573		167.26	83.6298	0.168059
5526	Wuqiangxi	6.7271	0.0169167	-4.07946	113.8	4.73444	13	2.56495	4200	3.47816	188.114	ELEC	3	0.5		404.126	0.41402	418.203	202.063	0.20701	209.101		44.4438	0.152309	49.6223	22.2219	0.0761546	24.8111		224.285	0.283164	233.913	112.142	0.141582	116.956	0.0411589		193.876	0.39643	207.355	96.9382	0.198215	103.677	0.0650027		227.969	113.985	0.149551
2013	Manicouagan 2	6.5016	0.0171035	-4.06847	111.2	4.71133	44	3.78419	4250	3.05871	8.56674	ELEC	1	1		401.39	0.0253519	402.252	401.39	0.0253519	402.252		8.80108	0.0472929	10.409	8.80108	0.0472929	10.409		205.096	0.0363224	206.33	205.096	0.0363224	206.33	0.00598535		178.273	0.0508513	180.002	178.273	0.0508513	180.002	0.00960517		182.646	182.646	0.0239437
257	Revelstoke	6.3618	0.0171178	-4.06764	108.9	4.69043	26	3.2581	5180	3.19458	8.59591	ELEC	1	1		398.878	0.0695053	401.241	398.878	0.0695053	401.241		10.4939	0.153347	15.7077	10.4939	0.153347	15.7077		204.686	0.111426	208.475	204.686	0.111426	208.475	0.0181724		177.584	0.155997	182.888	177.584	0.155997	182.888	0.0290007		191	191	0.0702393
5066	Liujiaxia	6.2968	0.0183427	-3.99853	115.5	4.74927	41	3.71357	6120	3.21487	10.7059	ELEC	3	0.5		406.256	0.0586635	408.25	203.128	0.0293317	204.125		10.1635	0.116922	14.1389	5.08176	0.0584611	7.06943		208.21	0.0877928	211.195	104.105	0.0438964	105.597	0.0141337		180.754	0.12291	184.933	90.3771	0.061455	92.4666	0.022597		191.325	95.6623	0.0552478
5437	Geheyan	6.0493	0.00677764	-4.99413	41	3.71357	15	2.70805	3400	3.45947	1.29446	ELEC	3	0.5		278.818	0.116246	282.77	139.409	0.0581232	141.385		4.02576	0.264378	13.0146	2.01288	0.132189	6.5073		141.422	0.190312	147.892	70.7108	0.0951561	73.9461	0.0437522		122.196	0.266437	131.255	61.0978	0.133218	65.6273	0.0690175		145.109	72.5546	0.157906
2377	Emborcacao	6.0206	0.0342491	-3.3741	206.2	5.32885	27	3.29584	17590	3.39786	44.4599	ELEC	1	1		479.852	0.382357	492.852	479.852	0.382357	492.852		34.1058	0.647959	56.1364	34.1058	0.647959	56.1364		256.979	0.515158	274.494	256.979	0.515158	274.494	0.0638097		221.295	0.721222	245.816	221.295	0.721222	245.816	0.0997556		283.32	283.32	0.218923
5838	Fengman	5.8824	0.0328607	-3.41548	193.3	5.26424	68	4.21951	9170	3.29584	20.9992	ELEC	2	0.666667		471.741	0.114845	475.646	314.494	0.0765636	317.097		17.0318	0.144408	21.9417	11.3545	0.0962721	14.6278		244.387	0.129627	248.794	162.924	0.0864179	165.863	0.0177147		212.043	0.181478	218.214	141.362	0.120985	145.476	0.0282761		227.65	151.767	0.0685572
2455	Salto Grande	5.8476	0.091234	-2.39433	533.5	6.27946	30	3.4012	5500	3.48431	48.9068	ELEC	3	0.5		608.035	1.65529	664.315	304.018	0.827647	332.158		93.7519	2.8322	190.047	46.876	1.4161	95.0234		350.894	2.24375	427.181	175.447	1.12187	213.591	0.178583		295.36	3.14125	402.163	147.68	1.57062	201.081	0.26557		565.507	282.754	0.477708
2008	Manicouagan 3	5.7802	0.0339781	-3.38204	196.4	5.28015	34	3.52636	10480	3.054	8.03571	ELEC	1	1		473.926	0.0676821	476.227	473.926	0.0676821	476.227		19.1417	0.138952	23.8661	19.1417	0.138952	23.8661		246.534	0.103317	250.047	246.534	0.103317	250.047	0.0140485		214.028	0.144644	218.946	214.028	0.144644	218.946	0.0224617		226.467	226.467	0.0549279
2435	Salto Osorio	5.765	0.00777103	-4.85735	44.8	3.80221	34	3.52636	1270	3.39786	57.2883	ELEC	1	1		289.725	0.0559379	291.627	289.725	0.0559379	291.627		8.52109	0.0764774	11.1213	8.52109	0.0764774	11.1213		149.123	0.0662077	151.374	149.123	0.0662077	151.374	0.0148709		129.444	0.0926908	132.596	129.444	0.0926908	132.596	0.0237676		137.416	137.416	0.0580094
2439	Segredo	5.6576	0.0107996	-4.52824	61.1	4.11251	17	2.83321	3000	3.34286	120.333	ELEC	1	1		327.801	0.108383	331.486	327.801	0.108383	331.486		20.2135	0.0762617	22.8064	20.2135	0.0762617	22.8064		174.007	0.0923224	177.146	174.007	0.0923224	177.146	0.0177196		150.978	0.129251	155.373	150.978	0.129251	155.373	0.0282839		162.094	162.094	0.0685752
2300	Chivor	5.5092	0.00154287	-6.47411	8.5	2.14007	33	3.49651	760	3.24259	6.31189	ELEC	1	1		88.1883	0.0042254	88.332	88.1883	0.0042254	88.332		0.848806	0.00846739	1.1367	0.848806	0.00846739	1.1367		44.5185	0.0063464	44.7343	44.5185	0.0063464	44.7343	0.00482354		38.7031	0.00888496	39.0052	38.7031	0.00888496	39.0052	0.00774483		39.4672	39.4672	0.0193605
4055	Kafue Gorge	5.5031	0.0023623	-6.04812	13	2.56495	38	3.63759	785	3.51453	21.3582	ELEC	1	1		139.519	0.0213743	140.246	139.519	0.0213743	140.246		1.61998	0.0399803	2.97931	1.61998	0.0399803	2.97931		70.5695	0.0306773	71.6125	70.5695	0.0306773	71.6125	0.0145649		61.2598	0.0429482	62.7201	61.2598	0.0429482	62.7201	0.0232818		64.9534	64.9534	0.0568646
2015	Bersimis 2	5.4997	0.00681855	-4.98811	37.5	3.62434	50	3.91202	1620	3.14415	10.2296	ELEC	1	1		268.089	0.0114426	268.478	268.089	0.0114426	268.478		3.40836	0.0187714	4.04658	3.40836	0.0187714	4.04658		135.749	0.015107	136.262	135.749	0.015107	136.262	0.00376948		118.035	0.0211498	118.754	118.035	0.0211498	118.754	0.00605534		119.853	119.853	0.0151759
5718	Yantan	5.4534	0.0156049	-4.16017	85.1	4.44383	17	2.83321	2610	3.48124	104.304	ELEC	3	0.5		368.835	0.311982	379.442	184.417	0.155991	189.721		26.4997	0.271913	35.7448	13.2499	0.135957	17.8724		197.667	0.291948	207.594	98.8337	0.145974	103.797	0.0478157		170.68	0.408727	184.577	85.3401	0.204363	92.2884	0.0752896		205.831	102.915	0.170774
5604	Wujiangdu	5.4431	0.00593412	-5.12704	32.3	3.47507	26	3.2581	2300	3.41115	161.702	ELEC	1	1		249.911	0.0528694	251.708	249.911	0.0528694	251.708		13.473	0.0262476	14.3654	13.473	0.0262476	14.3654		131.692	0.0395585	133.037	131.692	0.0395585	133.037	0.0101099		114.397	0.0553819	116.28	114.397	0.0553819	116.28	0.0161935		119.16	119.16	0.0399702
5486	Xinan Jiang	5.3166	0.0798066	-2.52815	424.3	6.05044	49	3.89182	21626	3.47507	86.0197	ELEC	2	0.666667		577.71	0.937719	609.593	385.14	0.625146	406.395		105.804	0.907435	136.657	70.5359	0.604957	91.1045		341.757	0.922577	373.125	227.838	0.615051	248.75	0.0840674		293.251	1.29161	337.166	195.501	0.861072	224.777	0.130247		404.329	269.553	0.274722
4431	Karakaya	5.2628	0.0370335	-3.29593	194.9	5.27249	22	3.09104	9580	3.52046	11.9398	ELEC	1	1		473.742	0.849566	502.628	473.742	0.849566	502.628		24.8512	1.99996	92.8499	24.8512	1.99996	92.8499		249.297	1.42476	297.739	249.297	1.42476	297.739	0.1627		210.591	1.99467	278.41	210.591	1.99467	278.41	0.243594		382.132	382.132	0.448906
4707	Mangla	5.2302	0.0334978	-3.39628	175.2	5.16593	42	3.73767	7300	3.70623	69.5279	IRRI	2	0.333333		460.064	1.07173	496.502	153.355	0.357243	165.501		39.7081	1.39982	87.3019	13.236	0.466606	29.1006		249.886	1.23577	291.902	83.2953	0.411924	97.3007	0.14394		211.939	1.73008	270.761	70.6462	0.576694	90.2538	0.21725		360.726	120.242	0.412466
1394	La Grande 2	5.1879	0.523854	-0.646543	2717.7	7.90754	32	3.46574	61720	2.8848	5.3333	ELEC	1	1		908.6	0.831712	936.878	908.6	0.831712	936.878		285.503	1.79019	346.369	285.503	1.79019	346.369		597.051	1.31095	641.624	597.051	1.31095	641.624	0.0694679		513.64	1.83533	576.041	513.64	1.83533	576.041	0.108328		671.479	671.479	0.235061
2368	Serra da Mesa	5.1195	0.180232	-1.71351	922.7	6.8273	11	2.3979	54400	3.48431	105.026	ELEC	1	1		695.491	7.85374	962.518	695.491	7.85374	962.518		313.368	6.26199	526.276	313.368	6.26199	526.276		504.43	7.05786	744.397	504.43	7.05786	744.397	0.322365		407.658	9.88101	743.612	407.658	9.88101	743.612	0.451787		1257.42	1257.42	0.675799
2007	Passes Dangereuses	5.0987	0.0507776	-2.9803	258.9	5.55644	66	4.18965	5180	3.04452	6.26118	ELEC	1	1		511.239	0.0632509	513.39	511.239	0.0632509	513.39		18.7708	0.0853148	21.6715	18.7708	0.0853148	21.6715		265.005	0.0742828	267.531	265.005	0.0742828	267.531	0.00944048		230.226	0.103996	233.762	230.226	0.103996	233.762	0.0151259		239.17	239.17	0.0373946
3116	Sysenvatnet	4.7978	0.0021885	-6.12454	10.5	2.35138	30	3.4012	427	2.57261	0.191108	ELEC	1	1		113.774	0.000335243	113.786	113.774	0.000335243	113.786		1.09479	0.000553607	1.11361	1.09479	0.000553607	1.11361		57.4346	0.000444425	57.4497	57.4346	0.000444425	57.4497	0.00026302		49.9661	0.000622195	49.9873	49.9661	0.000622195	49.9873	0.0004232		50.0196	50.0196	0.00106975
5555	Zhexi	4.7725	0.0102252	-4.5829	48.8	3.88773	47	3.85015	3656	3.46261	142.891	ELEC	2	0.666667		300.61	0.0811298	303.369	200.407	0.0540865	202.246		19.9628	0.0417621	21.3827	13.3085	0.0278414	14.2551		160.287	0.0614459	162.376	106.858	0.0409639	108.251	0.0128662		139.178	0.0860243	142.103	92.7852	0.0573495	94.7351	0.0205825		146.576	97.7172	0.0504728
4629	Saratov	4.6799	0.229364	-1.47245	1073.4	6.97859	42	3.73767	12900	3.33932	12.9245	ELEC	4	0.4		725.58	1.98347	793.018	290.232	0.793387	317.207		131.347	4.10933	271.064	52.5387	1.64373	108.426		428.463	3.0464	532.041	171.385	1.21856	212.816	0.19468		359.298	4.26496	504.307	143.719	1.70598	201.723	0.287541		726.084	290.434	0.505157
5205	Wanjiazhai	4.5679	0.00483811	-5.33123	22.1	3.09558	10	2.30259	900	3.32143	0.210948	SUPP	3	0.333333		203.976	0.0569026	205.911	67.992	0.0189675	68.6369		2.94887	0.0983998	6.29447	0.982957	0.0327999	2.09816		103.462	0.0776512	106.103	34.4875	0.0258837	35.3675	0.0248829		89.6691	0.108712	93.3653	29.8897	0.0362372	31.1218	0.0395885		99.0183	33.0061	0.0944189
2010	Outardes 3	4.5036	0.0019984	-6.21541	9	2.19722	41	3.71357	215	3.06805	0.141822	ELEC	1	1		95.1772	0.00221832	95.2526	95.1772	0.00221832	95.2526		0.878767	0.00399976	1.01476	0.878767	0.00399976	1.01476		48.028	0.00310904	48.1337	48.028	0.00310904	48.1337	0.00219612		41.7706	0.00435266	41.9186	41.7706	0.00435266	41.9186	0.00353042		42.1449	42.1449	0.00888194
4792	Pong Dam	4.475	0.042324	-3.1624	189.4	5.24386	35	3.55535	8570	3.66356	1.2392	IRRI	2	0.333333		471.577	1.3363	517.011	157.192	0.445435	172.337		20.4988	3.49038	139.172	6.83292	1.16346	46.3905		246.038	2.41334	328.091	82.0126	0.804447	109.364	0.250094		203.386	3.37868	318.261	67.7953	1.12623	106.087	0.360946		493.952	164.651	0.588248
5692	Tianshengqiao 1	4.4681	0.0220004	-3.81669	98.3	4.58802	9	2.19722	10260	3.37759	54.4422	ELEC	1	1		387.735	0.473038	403.818	387.735	0.473038	403.818		26.4449	0.48947	43.0869	26.4449	0.48947	43.0869		207.09	0.481254	223.453	207.09	0.481254	223.453	0.0732264		178.041	0.673755	200.949	178.041	0.673755	200.949	0.113998		235.984	235.984	0.245538
4675	Toktogul	4.4623	0.0500863	-2.99401	223.5	5.40941	31	3.43399	19500	3.3499	0.138098	ELEC	2	0.666667		493.378	0.434684	508.157	328.918	0.28979	338.771		24.7536	1.05061	60.4743	16.5024	0.700406	40.3162		259.066	0.742646	284.316	172.71	0.495098	189.544	0.0888097		222.105	1.03971	257.455	148.07	0.693137	171.636	0.137306		311.519	207.679	0.287028
3880	Iron Gate 1	4.3926	0.027	-3.61192	118.6	4.77576	37	3.61092	2550	3.26576	0.196192	ELEC	2	0.666667		411.537	0.125719	415.811	274.358	0.0838125	277.208		12.4776	0.275933	21.8593	8.31839	0.183955	14.5729		212.007	0.200826	218.835	141.338	0.133884	145.89	0.0312019		183.559	0.281156	193.118	122.372	0.187437	128.745	0.0494998		207.738	138.492	0.116394
3891	Iron Gate 2	4.2904	0.0203478	-3.89478	87.3	4.46935	25	3.21888	868	3.33932	16.1927	ELEC	2	0.666667		373.054	0.16845	378.781	248.702	0.1123	252.521		14.2582	0.3365	25.6992	9.50547	0.224334	17.1328		193.656	0.252475	202.24	129.104	0.168317	134.827	0.0424454		167.365	0.353466	179.383	111.576	0.235644	119.588	0.0669955		197.763	131.842	0.15371
704	Long Spruce	4.2666	0.00693761	-4.9708	29.6	3.38777	32	3.46574	277	3.04927	4.74341	ELEC	1	1		239.648	0.0106538	240.01	239.648	0.0106538	240.01		3.73673	0.0202343	4.4247	3.73673	0.0202343	4.4247		121.692	0.015444	122.218	121.692	0.015444	122.218	0.00429641		105.804	0.0216217	106.539	105.804	0.0216217	106.539	0.00690014		107.664	107.664	0.017271
4624	Votkinsk	4.2649	0.197379	-1.62263	841.8	6.73554	46	3.82864	9400	3.21084	30.7702	ELEC	2	0.666667		688.595	0.869938	718.173	459.063	0.579959	478.782		146.855	1.34208	192.486	97.9035	0.894718	128.324		417.725	1.10601	455.329	278.483	0.737338	303.553	0.082587		358.532	1.54841	411.178	239.021	1.03227	274.119	0.128037		491.695	327.797	0.270825
5834	Zeya	4.0753	0.548377	-0.600793	2234.8	7.71191	31	3.43399	68400	3.21487	0.345341	ELEC	3	0.5		890.987	3.97601	1026.17	445.494	1.98801	513.086		272.249	9.72002	602.729	136.124	4.86001	301.365		581.618	6.84802	814.451	290.809	3.42401	407.225	0.285877		475.739	9.58722	801.705	237.87	4.79361	400.852	0.40659		1300.24	650.12	0.634114
4477	Old Aswan Dam	4.074	0.00203731	-6.19613	8.3	2.11626	76	4.33073	200	3.74005	0.000700136	IRRI	2	0.333333		85.4424	0.029441	86.4434	28.4808	0.00981366	28.8145		0.503974	0.0389384	1.82788	0.167991	0.0129795	0.609293		42.9732	0.0341897	44.1356	14.3244	0.0113966	14.7119	0.0263381		37.2355	0.0478656	38.863	12.4118	0.0159552	12.9543	0.0418761		41.352	13.784	0.0995464
5067	Gongboxia	3.9934	0.00425702	-5.45918	17	2.83321	9	2.19722	692	3.14415	15.6022	ELEC	1	1		172.261	0.0238351	173.072	172.261	0.0238351	173.072		3.32718	0.0305026	4.36426	3.32718	0.0305026	4.36426		87.7943	0.0271689	88.718	87.7943	0.0271689	88.718	0.0104121		76.2609	0.0380364	77.5542	76.2609	0.0380364	77.5542	0.0166753		79.5321	79.5321	0.0411297
3412	Grand Maison	3.7989	0.000263234	-8.24247	1	0	25	3.21888	137	2.66026	0.641685	ELEC	1	1		-169.667	4.69755e-05	-169.665	-169.667	4.69755e-05	-169.665		0.140142	7.09899e-05	0.142556	0.140142	7.09899e-05	0.142556		-84.7634	5.89827e-05	-84.7614	-84.7634	5.89827e-05	-84.7614	0		-95.7824	8.25758e-05	-95.7796	-95.7824	8.25758e-05	-95.7796	0		-95.7753	-95.7753	0
1388	Manuel Moreno Torres	3.7908	0.00287538	-5.85157	10.9	2.38876	29	3.3673	1613	3.47507	53.5067	ELEC	1	1		118.44	0.0276437	119.38	118.44	0.0276437	119.38		3.11359	0.0365245	4.35543	3.11359	0.0365245	4.35543		60.7768	0.0320841	61.8676	60.7768	0.0320841	61.8676	0.0176322		52.734	0.0449178	54.2612	52.734	0.0449178	54.2612	0.0281454		56.5969	56.5969	0.0682534
5305	Ankang	3.7896	0.0151203	-4.19172	57.3	4.0483	16	2.77259	2580	3.44362	0.841531	ELEC	1	1		321.118	0.265567	330.147	321.118	0.265567	330.147		8.82453	0.572356	28.2846	8.82453	0.572356	28.2846		164.971	0.418962	179.216	164.971	0.418962	179.216	0.0794834		141.673	0.586546	161.616	141.673	0.586546	161.616	0.123395		192.116	192.116	0.262565
597	Glen Canyon	3.7039	0.0325873	-3.42383	120.7	4.79331	46	3.82864	25070	3.6055	0.301091	ELEC	4	0.4		415	0.61549	435.927	166	0.246196	174.371		13.4976	1.35253	59.4836	5.39902	0.541013	23.7934		214.249	0.984011	247.705	85.6996	0.393604	99.0821	0.135065		182.047	1.37761	228.886	72.8189	0.551046	91.5545	0.204638		300.522	120.209	0.39423
2009	Outardes 4	3.6944	0.14863	-1.90629	549.1	6.30828	40	3.68888	24350	3.06805	8.03573	ELEC	1	1		625.386	0.363535	637.746	625.386	0.363535	637.746		78.8692	0.682561	102.076	78.8692	0.682561	102.076		352.127	0.523048	369.911	352.127	0.523048	369.911	0.0480754		304.039	0.732267	328.936	304.039	0.732267	328.936	0.0756897		367.014	367.014	0.171587
3697	Harspranget	3.6383	0.000659649	-7.3238	2.4	0.875469	57	4.04305	6.4	2.91777	4.22335	ELEC	1	1		-64.213	0.000238184	-64.2049	-64.213	0.000238184	-64.2049		0.261669	0.000289979	0.271528	0.261669	0.000289979	0.271528		-31.9757	0.000264081	-31.9667	-31.9757	0.000264081	-31.9667	0		-36.1313	0.000369714	-36.1188	-36.1313	0.000369714	-36.1188	0		-36.0995	-36.0995	0
5180	Vilyui	3.60421	0.580127	-0.544508	2090.9	7.64535	42	3.73767	35900	3.10459	8.00846	ELEC	1	1		890.657	2.05768	960.618	890.657	2.05768	960.618		301.341	4.00223	437.417	301.341	4.00223	437.417		595.999	3.02995	699.017	595.999	3.02995	699.017	0.147376		505.127	4.24194	649.353	505.127	4.24194	649.353	0.222107		869.933	869.933	0.41935
2343	El Chocon	3.589	0.198245	-1.61825	711.5	6.56738	36	3.58352	22000	3.38439	0.615976	ELEC	3	0.5		668.566	2.29753	746.682	334.283	1.14876	373.341		93.5973	5.43366	278.342	46.7986	2.71683	139.171		381.082	3.8656	512.512	190.541	1.9328	256.256	0.256443		314.455	5.41183	498.457	157.228	2.70592	249.229	0.369144		779.873	389.936	0.596787
290	Boundary	3.587	0.000250906	-8.29043	0.9	-0.105361	42	3.73767	117.2	3.24259	0.056633	ELEC	2	0.666667		-182.35	0.000414082	-182.335	-121.566	0.000276055	-121.557		0.108733	0.000699331	0.13251	0.0724885	0.000466221	0.08834		-91.1204	0.000556707	-91.1015	-60.7469	0.000371138	-60.7343	0		-102.964	0.000779389	-102.937	-68.6424	0.000519593	-68.6247	0		-102.897	-68.5977	0
5528	Fengtan	3.5433	0.00440268	-5.42554	15.6	2.74727	30	3.4012	1544	3.45632	87.4313	ELEC	1	1		161.954	0.0409253	163.345	161.954	0.0409253	163.345		6.36024	0.0383817	7.66522	6.36024	0.0383817	7.66522		84.1571	0.0396535	85.5053	84.1571	0.0396535	85.5053	0.0157677		73.0414	0.0555149	74.9289	73.0414	0.0555149	74.9289	0.0251906		77.8157	77.8157	0.0613537
703	Limestone	3.4511	0.00791052	-4.83956	27.3	3.30689	20	2.99573	350	3.03495	2.32503	ELEC	1	1		230.149	0.0166017	230.714	230.149	0.0166017	230.714		4.57125	0.0305725	5.61072	4.57125	0.0305725	5.61072		117.36	0.0235871	118.162	117.36	0.0235871	118.162	0.00678696		101.999	0.033022	103.122	101.999	0.033022	103.122	0.0108876		104.839	104.839	0.0270881
2405	Capivara	3.4371	0.118501	-2.13283	407.3	6.00955	33	3.49651	10540	3.43076	80.6638	ELEC	1	1		582.148	1.64772	638.171	582.148	1.64772	638.171		160.571	1.79626	221.643	160.571	1.79626	221.643		371.359	1.72199	429.907	371.359	1.72199	429.907	0.136187		315.471	2.41079	397.438	315.471	2.41079	397.438	0.206238		522.799	522.799	0.396572
2359	Bay d'Espoir	3.3985	0.0496101	-3.00356	168.6	5.12753	43	3.7612	5790	3.00568	0.39282	ELEC	1	1		459.339	0.0712972	461.763	459.339	0.0712972	461.763		21.4091	0.129095	25.7983	21.4091	0.129095	25.7983		240.374	0.100196	243.781	240.374	0.100196	243.781	0.0139743		208.683	0.140274	213.452	208.683	0.140274	213.452	0.0223438		220.746	220.746	0.0546491
2041	Mactaquac	3.3429	0.0139699	-4.27085	46.7	3.84374	41	3.71357	1360.5	3.21487	9.89783	ELEC	1	1		296.223	0.0425526	297.669	296.223	0.0425526	297.669		7.61842	0.0739546	10.1329	7.61842	0.0739546	10.1329		151.921	0.0582536	153.901	151.921	0.0582536	153.901	0.0128694		131.913	0.0815551	134.686	131.913	0.0815551	134.686	0.0205876		138.927	138.927	0.050485
6815	Manapouri Lake Control	3.3033	0.0401114	-3.21609	132.5	4.88658	34	3.52636	470	3.00568	15.9956	ELEC	1	1		428.045	0.06621	430.296	428.045	0.06621	430.296		26.0532	0.110175	29.7992	26.0532	0.110175	29.7992		227.049	0.0881924	230.048	227.049	0.0881924	230.048	0.0130344		197.143	0.123469	201.341	197.143	0.123469	201.341	0.02085		207.761	207.761	0.0511085
5065	Yanguoxia	3.2922	0.00525484	-5.2486	17.3	2.85071	39	3.66356	280	3.26576	0.375976	ELEC	2	0.666667		174.608	0.0175451	175.204	116.405	0.0116967	116.803		2.38136	0.0335326	3.52147	1.58758	0.0223551	2.34765		88.4946	0.0255389	89.363	58.9964	0.0170259	59.5753	0.00971679		76.8775	0.0357544	78.0931	51.2516	0.0238363	52.0621	0.0155667		79.9523	53.3016	0.0384589
2345	Piedra del Aguila	3.2898	0.0701562	-2.65703	230.8	5.44155	16	2.77259	12400	3.26194	0.00353732	ELEC	2	0.666667		502.1	0.71547	526.426	334.733	0.47698	350.95		40.3082	1.48665	90.8542	26.8721	0.991097	60.5694		271.204	1.10106	308.64	180.803	0.734038	205.76	0.121293		231.081	1.54148	283.491	154.054	1.02765	188.994	0.184875		363.648	242.432	0.364548
4626	Nizhne-Kamskaya	3.151	0.234116	-1.45194	737.7	6.60354	30	3.4012	13800	3.2308	22.9806	ELEC	3	0.5		681.594	1.60511	736.168	340.797	0.802555	368.084		174.872	2.9165	274.033	87.4358	1.45825	137.016		428.233	2.26081	505.1	214.116	1.1304	252.55	0.152183		362.57	3.16513	470.184	181.285	1.58256	235.092	0.228877		634.771	317.385	0.428818
1387	Netzahualcoyotl	3.109	0.0939209	-2.3653	292	5.67675	45	3.80666	8300	3.51453	3.50357	ELEC	2	0.666667		536.153	1.44695	585.349	357.435	0.96463	390.233		42.6698	3.01304	145.113	28.4465	2.0087	96.7422		289.411	2.22999	365.231	192.941	1.48666	243.487	0.207594		241.931	3.12199	348.079	161.287	2.08133	232.053	0.304953		510.423	340.282	0.526018
3898	Bajina Basta	3.0978	0.00138808	-6.57983	4.3	1.45862	43	3.7612	340	3.18635	0.372419	ELEC	1	1		6.14177	0.00237296	6.22245	6.14177	0.00237296	6.22245		0.598717	0.00397982	0.73403	0.598717	0.00397982	0.73403		3.37024	0.00317639	3.47824	3.37024	0.00317639	3.47824	0.0310494		2.91807	0.00444695	3.06927	2.91807	0.00444695	3.06927	0.0492613		3.30051	3.30051	0.115872
2021	Isle Maligne Spillway 1	3.0784	0.346446	-1.06003	1066.5	6.97214	84	4.43082	5370	3.157	19.3818	ELEC	2	0.666667		753.121	0.842597	781.769	502.081	0.561731	521.18		143.275	0.714801	167.578	95.5164	0.476534	111.719		448.198	0.778699	474.674	298.799	0.519133	316.449	0.0557768		386.49	1.09018	423.556	257.66	0.726786	282.371	0.0875116		480.246	320.164	0.195224
4632	Chirkey	3.0646	0.00985447	-4.61983	30.2	3.40784	31	3.43399	2780	3.31782	9.92817	ELEC	3	0.5		242.769	0.0553234	244.65	121.384	0.0276617	122.325		5.91463	0.10465	9.47274	2.95731	0.0523251	4.73637		124.342	0.0799868	127.061	62.1708	0.0399934	63.5306	0.0214035		107.824	0.111982	111.631	53.9119	0.0559908	55.8155	0.0341067		117.454	58.7271	0.081993
5882	Yunfeng	3.0094	0.0152522	-4.18303	45.9	3.82647	38	3.63759	3911	3.30322	29.5246	ELEC	1	1		294.453	0.0743932	296.983	294.453	0.0743932	296.983		11.8077	0.111301	15.592	11.8077	0.111301	15.592		153.131	0.0928473	156.287	153.131	0.0928473	156.287	0.0201987		132.813	0.129986	137.233	132.813	0.129986	137.233	0.0322046		143.992	143.992	0.077635
4708	Salal	3.008	0.00222739	-6.10692	6.7	1.90211	23	3.13549	285	3.61092	36.0774	ELEC	1	1		59.7168	0.0449038	61.2435	59.7168	0.0449038	61.2435		2.06454	0.0697415	4.43575	2.06454	0.0697415	4.43575		30.8907	0.0573227	32.8396	30.8907	0.0573227	32.8396	0.0593481		26.6215	0.0802517	29.3501	26.6215	0.0802517	29.3501	0.092966		33.5232	33.5232	0.205877
3308	Muehleberg	2.9836	0.000636815	-7.35903	1.9	0.641854	89	4.48864	25	3.11352	0.153671	ELEC	1	1		-92.3329	0.000394732	-92.3194	-92.3329	0.000394732	-92.3194		0.113446	0.000287072	0.123207	0.113446	0.000287072	0.123207		-46.1097	0.000340902	-46.0981	-46.1097	0.000340902	-46.0981	0		-52.1025	0.000477263	-52.0862	-52.1025	0.000477263	-52.0862	0		-52.0614	-52.0614	0
5115	Lubuge	2.9265	0.00140099	-6.57058	4.1	1.41099	21	3.04452	110	3.3569	103.72	ELEC	1	1		0.413105	0.00886455	0.7145	0.413105	0.00886455	0.7145		2.3397	0.00623757	2.55177	2.3397	0.00623757	2.55177		1.3764	0.00755106	1.63314	1.3764	0.00755106	1.63314	0.157204		1.16409	0.0105715	1.52352	1.16409	0.0105715	1.52352	0.235921		2.07324	2.07324	0.438515
1441	Des Joachims Main Dam	2.9125	0.0154163	-4.17233	44.9	3.80444	59	4.07754	1290	3.23868	3.86779	ELEC	1	1		291.842	0.040468	293.218	291.842	0.040468	293.218		5.88788	0.0574849	7.84236	5.88788	0.0574849	7.84236		148.865	0.0489765	150.53	148.865	0.0489765	150.53	0.0110622		129.296	0.068567	131.627	129.296	0.068567	131.627	0.0177112		135.193	135.193	0.0436174
1379	El Infiernillo	2.9032	0.0992009	-2.31061	288	5.66296	46	3.82864	9340	3.62434	12.3222	ELEC	1	1		535.77	2.48945	620.411	535.77	2.48945	620.411		53.9977	4.83154	218.27	53.9977	4.83154	218.27		294.884	3.66049	419.34	294.884	3.66049	419.34	0.296792		240.369	5.12469	414.609	240.369	5.12469	414.609	0.42025		681.093	681.093	0.647083
712	Grand Rapids	2.8761	0.868259	-0.141265	2497.2	7.82293	44	3.78419	9643.5	3.14845	0.0424496	ELEC	1	1		981.714	3.89475	1114.14	981.714	3.89475	1114.14		366.668	7.86765	634.168	366.668	7.86765	634.168		674.191	5.8812	874.152	674.191	5.8812	874.152	0.228748		560.551	8.23368	840.496	560.551	8.23368	840.496	0.333071		1268.65	1268.65	0.558151
5302	Huanglongtan	2.8421	0.00446853	-5.4107	12.7	2.5416	31	3.43399	1162.5	3.46261	53.7439	ELEC	1	1		137.219	0.0418014	138.64	137.219	0.0418014	138.64		4.80147	0.051984	6.56893	4.80147	0.051984	6.56893		71.01	0.0468927	72.6044	71.01	0.0468927	72.6044	0.0219594		61.5715	0.0656498	63.8036	61.5715	0.0656498	63.8036	0.0349838		67.2174	67.2174	0.0839944
2346	Alicura	2.8244	0.0189067	-3.96824	53.4	3.97781	25	3.21888	3215	3.16969	0.763099	ELEC	1	1		313.551	0.0719472	315.997	313.551	0.0719472	315.997		10.0905	0.143141	14.9573	10.0905	0.143141	14.9573		161.821	0.107544	165.477	161.821	0.107544	165.477	0.0220967		140.309	0.150562	145.428	140.309	0.150562	145.428	0.0352003		153.257	153.257	0.0844876
2388	Mascarenhas de Moraes	2.7699	0.0902921	-2.40471	250.1	5.52186	53	3.97029	4040	3.3322	37.1054	ELEC	1	1		516.634	0.537265	534.901	516.634	0.537265	534.901		69.9258	0.657892	92.2942	69.9258	0.657892	92.2942		293.28	0.597579	313.598	293.28	0.597579	313.598	0.064789		252.512	0.83661	280.957	252.512	0.83661	280.957	0.101242		324.461	324.461	0.221748
5660	Dongjiang	2.7242	0.0479407	-3.03779	130.6	4.87214	17	2.83321	9200	3.44999	2.24679	ELEC	2	0.666667		428.201	1.01789	462.809	285.467	0.678593	308.539		28.447	2.1397	101.197	18.9647	1.42646	67.4645		228.324	1.57879	282.003	152.216	1.05253	188.002	0.190349		191.664	2.21031	266.814	127.776	1.47354	177.876	0.281659		381.75	254.5	0.497935
2458	Constitucion	2.7053	0.0816545	-2.50526	220.9	5.39771	27	3.29584	2854	3.45316	29.5804	ELEC	1	1		499.604	1.36625	546.057	499.604	1.36625	546.057		68.1607	2.37601	148.945	68.1607	2.37601	148.945		283.883	1.87113	347.501	283.883	1.87113	347.501	0.183074		238.707	2.61958	327.773	238.707	2.61958	327.773	0.27173		463.991	463.991	0.485535
4483	Roseires	2.6946	0.0835746	-2.48202	225.2	5.41699	43	3.7612	3000	3.69635	39.2836	IRRI	2	0.333333		502.389	2.95953	603.013	167.463	0.986511	201.004		71.251	4.59118	227.351	23.7503	1.53039	75.7837		286.82	3.77536	415.182	95.6067	1.25845	138.394	0.309171		232.846	5.2855	412.553	77.6154	1.76183	137.518	0.435597		687.399	229.133	0.661265
1395	La Grande 1	2.6707	0.0291309	-3.53595	77.8	4.35414	31	3.43399	1200	2.8848	2.39159	ELEC	1	1		361.313	0.0282378	362.273	361.313	0.0282378	362.273		15.1077	0.0493195	16.7846	15.1077	0.0493195	16.7846		188.21	0.0387787	189.529	188.21	0.0387787	189.529	0.00695659		163.572	0.0542901	165.418	163.572	0.0542901	165.418	0.0111588		168.241	168.241	0.0277516
5086	Tongjiezi	2.6529	0.00290248	-5.84219	7.7	2.04122	15	2.70805	210	3.4012	1.74204	ELEC	1	1		76.6215	0.0328963	77.74	76.6215	0.0328963	77.74		1.73807	0.0593228	3.75504	1.73807	0.0593228	3.75504		39.1798	0.0461095	40.7475	39.1798	0.0461095	40.7475	0.0384741		33.8826	0.0645534	36.0774	33.8826	0.0645534	36.0774	0.0608362		39.4342	39.4342	0.140781
5269	Sanmenxia	2.6337	0.096746	-2.33567	254.8	5.54048	49	3.89182	9640	3.41444	0.637187	FCON	3	0.333333		520.436	0.895442	550.881	173.479	0.298481	183.627		38.8414	1.69609	96.5086	12.9471	0.565365	32.1695		279.639	1.29577	323.695	93.2129	0.431923	107.898	0.136104		237.558	1.81408	299.237	79.1861	0.604692	99.7456	0.206119		393.569	131.19	0.396399
5641	Wanan	2.6215	0.0257868	-3.65789	67.6	4.21361	19	2.94444	2370	3.52636	160.526	ELEC	1	1		343.592	0.635719	365.206	343.592	0.635719	365.206		59.2028	0.289887	69.059	59.2028	0.289887	69.059		201.397	0.462803	217.133	201.397	0.462803	217.133	0.0724687		173.17	0.647925	195.2	173.17	0.647925	195.2	0.112856		228.892	228.892	0.243441
6799	Benmore	2.5928	0.0283092	-3.56457	73.4	4.29592	44	3.78419	2200	3.054	3.8644	ELEC	1	1		354.108	0.0449599	355.637	354.108	0.0449599	355.637		13.1263	0.0733032	15.6186	13.1263	0.0733032	15.6186		183.617	0.0591316	185.628	183.617	0.0591316	185.628	0.0108307		159.486	0.0827842	162.3	159.486	0.0827842	162.3	0.0173423		166.605	166.605	0.0427325
5307	Baozhusi	2.4716	0.0268247	-3.61843	66.3	4.19419	13	2.56495	2550	3.421	0.559885	ELEC	1	1		341.506	0.551154	360.245	341.506	0.551154	360.245		16.0125	1.02546	50.878	16.0125	1.02546	50.878		178.759	0.788306	205.562	178.759	0.788306	205.562	0.130386		152.036	1.10363	189.56	152.036	1.10363	189.56	0.19795		246.948	246.948	0.38434
2336	Colbun	2.4291	0.017208	-4.06238	41.8	3.7329	24	3.17805	1100	3.3673	1.59638	ELEC	1	1		283.666	0.161699	289.164	283.666	0.161699	289.164		9.43296	0.330942	20.685	9.43296	0.330942	20.685		146.549	0.246321	154.924	146.549	0.246321	154.924	0.054058		126.409	0.344849	138.134	126.409	0.344849	138.134	0.0848803		156.066	156.066	0.190028
365	Brownlee	2.4068	0.0181153	-4.011	43.6	3.77506	51	3.93183	1751.6	3.42426	1.42243	ELEC	5	0.333333		288.959	0.125992	293.243	96.3197	0.0419972	97.7476		7.22935	0.213985	14.5048	2.40978	0.0713283	4.83495		148.094	0.169988	153.874	49.3647	0.0566627	51.2913	0.0375606		128.091	0.237983	136.182	42.6969	0.0793278	45.394	0.0594163		148.557	49.5191	0.137769
4653	Dez	2.387	0.0304566	-3.49145	72.7	4.28634	47	3.85015	3460	3.78872	0.452378	IRRI	2	0.333333		353.474	1.27646	396.874	117.825	0.425486	132.291		12.4989	2.69017	103.965	4.16629	0.896722	34.6548		182.987	1.98331	250.419	60.9955	0.661104	83.4731	0.269279		150.432	2.77664	244.838	50.144	0.925546	81.6126	0.385585		389.223	129.741	0.613507
5736	Xinfengjiang	2.3865	0.110748	-2.2005	264.3	5.57708	49	3.89182	13896	3.44999	3.63315	ELEC	1	1		528.228	1.23249	570.132	528.228	1.23249	570.132		48.0546	2.25994	124.892	48.0546	2.25994	124.892		288.141	1.74621	347.512	288.141	1.74621	347.512	0.170846		242.965	2.4447	326.084	242.965	2.4447	326.084	0.254903		453.209	453.209	0.463901
2411	Chavantes	2.3795	0.143391	-1.94218	341.2	5.83247	38	3.63759	8795	3.4012	32.5977	ELEC	1	1		566.857	1.62413	622.078	566.857	1.62413	622.078		115.779	2.51484	201.283	115.779	2.51484	201.283		341.318	2.06949	411.681	341.318	2.06949	411.681	0.170916		287.799	2.89729	386.307	287.799	2.89729	386.307	0.254998		536.966	536.966	0.464027
2375	Tres Marias	2.3398	0.341867	-1.07333	799.9	6.68449	47	3.85015	21000	3.44362	50.5638	ELEC	2	0.666667		717.396	4.66754	876.093	478.264	3.1117	584.062		325.746	5.72732	520.475	217.164	3.81821	346.983		521.571	5.19743	698.284	347.714	3.46495	465.522	0.253067		430.794	7.2764	678.192	287.196	4.85094	452.128	0.36479		1056.56	704.377	0.592269
1982	Betania	2.2944	0.0258455	-3.65562	59.3	4.08261	25	3.21888	1970	3.46574	60.1706	ELEC	3	0.5		327.841	0.394666	341.26	163.921	0.197333	170.63		30.4148	0.473548	46.5155	15.2074	0.236774	23.2577		179.128	0.434107	193.888	89.564	0.217053	96.9438	0.0761247		153.923	0.607749	174.586	76.9613	0.303875	87.293	0.118357		206.189	103.094	0.253488
5503	Zhelin	2.24	0.09	-2.40795	201.6	5.30629	37	3.61092	7920	3.49651	75.4617	FCON	3	0.333333		490.62	1.46988	540.596	163.54	0.48996	180.199		114.92	1.51746	166.514	38.3067	0.505819	55.5046		302.77	1.49367	353.555	100.923	0.497889	117.852	0.14364		256.808	2.09114	327.907	85.6027	0.697045	109.302	0.216826		436.646	145.549	0.411862
5892	Laohushao	2.2208	0.0137338	-4.2879	30.5	3.41773	23	3.13549	630	3.31782	1.02562	ELEC	2	0.666667		244.897	0.102408	248.378	163.264	0.0682723	165.586		7.51851	0.200732	14.3434	5.01234	0.133822	9.56227		126.208	0.15157	131.361	84.1384	0.101047	87.5739	0.0392308		109.131	0.212199	116.345	72.7537	0.141466	77.5636	0.0620115		127.38	84.9198	0.143265
3968	Vau-Dejes	2.16	0.00731481	-4.91785	15.8	2.76001	36	3.58352	500	3.38777	3.11675	ELEC	1	1		164.191	0.0476801	165.812	164.191	0.0476801	165.812		3.65157	0.0881	6.64697	3.65157	0.0881	6.64697		83.9214	0.0678901	86.2297	83.9214	0.0678901	86.2297	0.0267688		72.7116	0.0950461	75.9431	72.7116	0.0950461	75.9431	0.0425525		80.8855	80.8855	0.101056
2553	Hrauneyjafoss	2.1595	0.00439917	-5.42634	9.5	2.25129	28	3.3322	265.1	2.44235	38.7161	ELEC	1	1		102.265	0.000447268	102.28	102.265	0.000447268	102.28		4.08325	0.000418718	4.09749	4.08325	0.000418718	4.09749		53.1739	0.000432993	53.1886	53.1739	0.000432993	53.1886	0.000276784		46.2594	0.00060619	46.28	46.2594	0.00060619	46.28	0.000445343		46.3115	46.3115	0.00112569
2331	Rapel	2.1543	0.0247412	-3.69928	53.3	3.97594	41	3.71357	680	3.3673	0.0945446	ELEC	1	1		314.736	0.165873	320.376	314.736	0.165873	320.376		10.8669	0.312036	21.4762	10.8669	0.312036	21.4762		162.802	0.238955	170.926	162.802	0.238955	170.926	0.047532		140.581	0.334536	151.956	140.581	0.334536	151.956	0.0748524		169.351	169.351	0.169884
2403	Taquarucu	2.1483	0.0388679	-3.24759	83.5	4.42485	24	3.17805	672	3.43721	31.0018	ELEC	1	1		372.177	0.579004	391.863	372.177	0.579004	391.863		33.6786	0.913478	64.7369	33.6786	0.913478	64.7369		202.928	0.746241	228.3	202.928	0.746241	228.3	0.111135		173.249	1.04474	208.77	173.249	1.04474	208.77	0.170145		263.096	263.096	0.3415
4676	Charvak	2.1391	0.0121079	-4.4139	25.9	3.25424	32	3.46574	2000	3.45316	39.5721	ELEC	2	0.666667		224.829	0.126691	229.136	149.886	0.0844607	152.758		11.0865	0.174926	17.034	7.39102	0.116617	11.356		117.958	0.150809	123.085	78.6385	0.100539	82.0568	0.0416581		101.957	0.211132	109.135	67.9711	0.140755	72.7567	0.0657762		120.114	80.076	0.151168
2381	Nova Ponte	2.1365	0.11107	-2.1976	237.3	5.46933	15	2.70805	12800	3.34286	41.8696	ELEC	1	1		515.337	1.85876	578.535	515.337	1.85876	578.535		114.758	2.39801	196.29	114.758	2.39801	196.29		315.048	2.12838	387.413	315.048	2.12838	387.413	0.186791		264.684	2.97974	365.995	264.684	2.97974	365.995	0.27681		520.941	520.941	0.491912
6859	Laxiwa	2.0715	0.00417089	-5.47963	8.64	2.1564	0.5	-0.693147	1080	3.03495	0.189076	ELEC	1	1		90.7899	0.124991	95.0396	90.7899	0.124991	95.0396		2.75725	0.0225433	3.52372	2.75725	0.0225433	3.52372		46.7736	0.073767	49.2817	46.7736	0.073767	49.2817	0.0508927		40.367	0.103274	43.8783	40.367	0.103274	43.8783	0.0800238		49.2485	49.2485	0.180341
4386	Altinkaya	1.9771	0.0372768	-3.28938	73.7	4.3	21	3.04452	5760	3.22684	0.176987	ELEC	1	1		356.768	0.236245	364.8	356.768	0.236245	364.8		20.4711	0.450866	35.8006	20.4711	0.450866	35.8006		188.62	0.343556	200.3	188.62	0.343556	200.3	0.0583168		162.58	0.480978	178.934	162.58	0.480978	178.934	0.0913927		203.945	203.945	0.20282
2016	Outardes 2	1.9678	0.0130095	-4.34208	25.6	3.24259	31	3.43399	204	3.06339	10.6968	ELEC	1	1		223.645	0.0244017	224.475	223.645	0.0244017	224.475		7.91648	0.0382541	9.21712	7.91648	0.0382541	9.21712		115.781	0.0313279	116.846	115.781	0.0313279	116.846	0.00911585		100.591	0.0438591	102.082	100.591	0.0438591	102.082	0.014608		104.363	104.363	0.0361421
2325	Cerro Pelado	1.9653	0.00600417	-5.1153	11.8	2.4681	25	3.21888	400	3.40453	11.0156	ELEC	3	0.5		128.744	0.0535876	130.566	64.3722	0.0267938	65.2832		3.87079	0.0935957	7.05305	1.9354	0.0467979	3.52652		66.3076	0.0735917	68.8097	33.1538	0.0367958	34.4049	0.0363628		57.3623	0.103028	60.8653	28.6812	0.0515142	30.4326	0.0575527		66.2228	33.1114	0.133797
5473	Fuchunjiang	1.9406	0.0232918	-3.75966	45.2	3.8111	41	3.71357	874	3.50856	99.9368	IRRI	3	0.333333		294.548	0.291875	304.472	98.1828	0.0972918	101.491		35.4041	0.212079	42.6148	11.8014	0.0706929	14.2049		164.976	0.251977	173.543	54.9921	0.0839924	57.8478	0.0493664		142.416	0.352768	154.41	47.4719	0.117589	51.4699	0.0776772		172.754	57.5845	0.175615
4043	Capanda	1.9363	0.0923411	-2.38227	178.8	5.18627	5	1.60944	4975	3.34286	43.2211	ELEC	1	1		476.743	3.41489	592.849	476.743	3.41489	592.849		101.793	2.46849	185.722	101.793	2.46849	185.722		289.268	2.94169	389.286	289.268	2.94169	389.286	0.256925		238.661	4.11836	378.685	238.661	4.11836	378.685	0.369764		592.84	592.84	0.597428
5531	Hunanzhen	1.9234	0.0228762	-3.77766	44	3.78419	24	3.17805	2060	3.44999	214.626	ELEC	3	0.5		291.21	0.328291	302.372	145.605	0.164146	151.186		65.2941	0.0823288	68.0933	32.6471	0.0411644	34.0467		178.252	0.20531	185.232	89.1259	0.102655	92.6162	0.0376853		154.172	0.287434	163.944	77.0858	0.143717	81.9722	0.0596102		178.891	89.4455	0.138181
5809	Saguling	1.915	0.0167102	-4.09174	32	3.46574	23	3.13549	875	3.38777	4.38553	ELEC	1	1		251.394	0.176861	257.407	251.394	0.176861	257.407		9.7557	0.335872	21.1754	9.7557	0.335872	21.1754		130.575	0.256367	139.291	130.575	0.256367	139.291	0.0625772		112.467	0.358913	124.67	112.467	0.358913	124.67	0.0978828		143.334	143.334	0.215348
4368	Kiev	1.90083	0.334696	-1.09453	636.2	6.45551	45	3.80666	3730	3.22287	0	ELEC	2	0.666667		688.106	1.74019	747.273	458.737	1.16013	498.182		139.364	3.16376	246.932	92.9094	2.10917	164.621		413.735	2.45198	497.102	275.823	1.63465	331.401	0.167706		349.112	3.43277	465.826	232.741	2.28851	310.551	0.250553		644.33	429.553	0.458178
5301	Bikou	1.8954	0.00379867	-5.5731	7.2	1.97408	33	3.49651	521	3.34639	0.449698	ELEC	2	0.666667		68.7584	0.0195106	69.4218	45.839	0.0130071	46.2812		1.84877	0.0353619	3.05107	1.23251	0.0235746	2.03405		35.3036	0.0274363	36.2364	23.5357	0.0182909	24.1576	0.025743		30.5929	0.0384108	31.8988	20.3952	0.0256072	21.2659	0.0409409		33.8962	22.5975	0.0974543
4785	Novosibrisk	1.8895	0.542048	-0.6124	1024.2	6.93167	52	3.95124	8800	3.25037	18.9608	ELEC	3	0.5		795.559	3.1194	901.619	397.779	1.5597	450.809		316.272	4.40469	466.031	158.136	2.20234	233.016		555.915	3.76204	683.825	277.958	1.88102	341.912	0.18705		467.018	5.26686	646.092	233.509	2.63343	323.046	0.277164		919.968	459.984	0.492354
3703	Letsi	1.8887	0.0097951	-4.62587	18.5	2.91777	42	3.73767	68	2.94444	0.0373472	ELEC	1	1		183.777	0.00813304	184.053	183.777	0.00813304	184.053		4.24276	0.0121714	4.65659	4.24276	0.0121714	4.65659		94.0098	0.0101522	94.355	94.0098	0.0101522	94.355	0.00365826		81.7437	0.0142131	82.2269	81.7437	0.0142131	82.2269	0.00587697		82.966	82.966	0.0147329
6623	Talbingo	1.8663	0.00964475	-4.64134	18	2.89037	38	3.63759	921.4	3.32863	9.84322	ELEC	1	1		180.443	0.048592	182.095	180.443	0.048592	182.095		5.41178	0.0791083	8.10146	5.41178	0.0791083	8.10146		92.9275	0.0638501	95.0984	92.9275	0.0638501	95.0984	0.022828		80.5647	0.0893902	83.6039	80.5647	0.0893902	83.6039	0.0363531		88.2522	88.2522	0.0871089
3084	Aursjo	1.8663	0.0189144	-3.96783	35.3	3.56388	53	3.97029	561	2.58776	3.49267	ELEC	1	1		263.739	0.00297518	263.84	263.739	0.00297518	263.84		7.76587	0.00333727	7.87934	7.76587	0.00333727	7.87934		135.752	0.00315623	135.86	135.752	0.00315623	135.86	0.000789872		118.091	0.00441872	118.241	118.091	0.00441872	118.241	0.0012706		118.471	118.471	0.00320763
5808	Cirata	1.8639	0.0284887	-3.55825	53.1	3.97218	21	3.04452	3200	3.44362	238.404	ELEC	1	1		315.19	0.456822	330.722	315.19	0.456822	330.722		89.1124	0.0893158	92.1491	89.1124	0.0893158	92.1491		202.151	0.273069	211.436	202.151	0.273069	211.436	0.043911		174.665	0.382297	187.663	174.665	0.382297	187.663	0.069263		207.542	207.542	0.158414
3700	Messaure	1.8498	0.0130825	-4.33648	24.2	3.18635	46	3.82864	54	2.91777	1.83108	ELEC	1	1		216.894	0.00947464	217.217	216.894	0.00947464	217.217		5.63541	0.01324	6.08557	5.63541	0.01324	6.08557		111.265	0.0113573	111.651	111.265	0.0113573	111.651	0.00345854		96.7503	0.0159003	97.2909	96.7503	0.0159003	97.2909	0.00555663		98.1177	98.1177	0.0139366
338	Dworshak Dam	1.8453	0.0281797	-3.56915	52	3.95124	36	3.58352	4391.2	3.38777	31.1583	FCON	5	0.266667		312.596	0.233847	320.547	83.359	0.0623593	85.4793		22.6214	0.332548	33.928	6.03237	0.0886793	9.04747		167.609	0.283197	177.238	44.6957	0.0755193	47.2634	0.0543266		144.568	0.396476	158.048	38.5515	0.105727	42.1462	0.0852917		178.665	47.644	0.190843
245	Brazeau Dam, Brazeau Canal Dike	1.8042	0.0318147	-3.44783	57.4	4.05004	47	3.85015	710	3.10906	7.87242	ELEC	2	0.666667		325.366	0.062918	327.505	216.91	0.0419454	218.337		15.6116	0.090181	18.6778	10.4077	0.0601207	12.4518		170.489	0.0765495	173.091	113.659	0.051033	115.394	0.0150365		147.987	0.107169	151.631	98.6579	0.0714462	101.087	0.0240305		157.203	104.802	0.0586283
6774	Maraetai	1.7906	0.00206635	-6.18197	3.7	1.30833	56	4.02535	85	3.13983	0.311547	ELEC	1	1		-11.7799	0.00252209	-11.6941	-11.7799	0.00252209	-11.6941		0.743442	0.00314854	0.850493	0.743442	0.00314854	0.850493		-5.51821	0.00283531	-5.42181	-5.51821	0.00283531	-5.42181	0		-6.22305	0.00396944	-6.08808	-6.22305	0.00396944	-6.08808	0		-5.88167	-5.88167	0
3696	Porjus	1.7492	0.133089	-2.01673	232.8	5.45018	95	4.55388	610	2.89037	3.77037	ELEC	1	1		518.359	0.0748134	520.903	518.359	0.0748134	520.903		24.566	0.0458803	26.126	24.566	0.0458803	26.126		271.462	0.0603469	273.514	271.462	0.0603469	273.514	0.00750159		235.906	0.0844856	238.778	235.906	0.0844856	238.778	0.01203		243.171	243.171	0.0298792
3309	Gepatsch	1.738	0.000747986	-7.19813	1.3	0.262364	45	3.80666	140	2.31254	0.366378	ELEC	1	1		-137.976	2.16012e-05	-137.975	-137.976	2.16012e-05	-137.975		0.314421	2.20743e-05	0.315171	0.314421	2.20743e-05	0.315171		-68.8306	2.18378e-05	-68.8298	-68.8306	2.18378e-05	-68.8298	0		-77.7784	3.05729e-05	-77.7774	-77.7784	3.05729e-05	-77.7774	0		-77.7758	-77.7758	0
710	E.B. Campbell	1.7313	0.145613	-1.9268	252.1	5.52983	47	3.85015	2200	3.18221	1.82828	ELEC	2	0.666667		530.973	0.525663	548.845	353.982	0.350442	365.897		61.9259	0.858771	91.1241	41.2839	0.572514	60.7494		296.449	0.692217	319.985	197.633	0.461478	213.323	0.0735516		254.851	0.969104	287.801	169.901	0.64607	191.867	0.114487		338.194	225.463	0.246435
1998	Laforge 1	1.7215	0.65106	-0.429153	1120.8	7.0218	15	2.70805	3800	2.81541	0.0924888	ELEC	1	1		832.771	1.38974	880.023	832.771	1.38974	880.023		378.243	2.25196	454.809	378.243	2.25196	454.809		605.507	1.82085	667.416	605.507	1.82085	667.416	0.0927591		518.743	2.54919	605.415	518.743	2.54919	605.415	0.143162		737.973	737.973	0.297071
6813	Roxburgh	1.6858	0.00201685	-6.20622	3.4	1.22378	53	3.97029	100	3.054	2.07105	ELEC	1	1		-21.9679	0.00173547	-21.9089	-21.9679	0.00173547	-21.9089		0.797038	0.00212726	0.869364	0.797038	0.00212726	0.869364		-10.5854	0.00193137	-10.5198	-10.5854	0.00193137	-10.5198	0		-11.953	0.00270391	-11.8611	-11.953	0.00270391	-11.8611	0		-11.7204	-11.7204	0
6826	Les Cedres	1.6779	0.0536385	-2.92549	90	4.49981	85	4.44265	900	3.28466	14.6744	ELEC	1	1		384.771	0.164548	390.366	384.771	0.164548	390.366		19.1567	0.123725	23.3634	19.1567	0.123725	23.3634		201.964	0.144137	206.864	201.964	0.144137	206.864	0.0236901		175.071	0.201791	181.932	175.071	0.201791	181.932	0.0377113		192.425	192.425	0.0901858
309	Noxon Rapids	1.6733	0.0138051	-4.28272	23.1	3.13983	49	3.89182	493.4	3.33932	6.56092	ELEC	3	0.5		211.471	0.0642845	213.656	105.735	0.0321423	106.828		6.42768	0.0947271	9.6484	3.21384	0.0473636	4.8242		108.949	0.0795058	111.652	54.4746	0.0397529	55.8262	0.0242108		94.4344	0.111308	98.2188	47.2172	0.0556541	49.1094	0.0385311		104.007	52.0034	0.0920372
3673	Edea	1.6724	0.00041856	-7.77869	0.7	-0.356675	56	4.02535	5.9	3.48124	307.346	ELEC	1	1		-212.553	0.00178664	-212.493	-212.553	0.00178664	-212.493		1.54175	0.000116134	1.5457	1.54175	0.000116134	1.5457		-105.506	0.000951385	-105.473	-105.506	0.000951385	-105.473	0		-119.217	0.00133194	-119.172	-119.217	0.00133194	-119.172	0		-119.103	-119.103	0
5634	Shaxikou	1.6636	0.00859582	-4.75648	14.3	2.66026	19	2.94444	164	3.47507	3.07086	ELEC	1	1		152.497	0.138166	157.194	152.497	0.138166	157.194		5.08353	0.253019	13.6862	5.08353	0.253019	13.6862		78.7901	0.195592	85.4402	78.7901	0.195592	85.4402	0.0778338		67.6829	0.273829	76.9931	67.6829	0.273829	76.9931	0.120923		91.2322	91.2322	0.258125
1961	El Cajon	1.6621	0.0480116	-3.03631	79.8	4.37952	25	3.21888	7090	3.50556	2.59362	ELEC	4	0.4		368.934	0.980031	402.255	147.574	0.392012	160.902		26.5751	2.00279	94.6701	10.63	0.801117	37.868		197.755	1.49141	248.463	79.1019	0.596565	99.3851	0.204087		165.455	2.08798	236.446	66.1818	0.835191	94.5783	0.300243		345.02	138.008	0.52045
5296	Shiquan	1.633	0.0134109	-4.31169	21.9	3.08649	36	3.58352	412	3.43076	0.602803	ELEC	1	1		204.955	0.118251	208.976	204.955	0.118251	208.976		6.32978	0.218945	13.7739	6.32978	0.218945	13.7739		105.643	0.168598	111.375	105.643	0.168598	111.375	0.0514687		91.1639	0.236037	99.1891	91.1639	0.236037	99.1891	0.0809086		111.463	111.463	0.182116
2735	Aldeadavila	1.6091	0.00136722	-6.59497	2.2	0.788457	46	3.82864	114.8	3.3569	0.304971	ELEC	1	1		-74.5132	0.00477682	-74.3508	-74.5132	0.00477682	-74.3508		0.566358	0.00716512	0.809972	0.566358	0.00716512	0.809972		-36.9734	0.00597097	-36.7704	-36.9734	0.00597097	-36.7704	0		-41.7536	0.00835936	-41.4694	-41.7536	0.00835936	-41.4694	0		-41.0347	-41.0347	0
5060	Daxia	1.6079	0.0017414	-6.35306	2.8	1.02962	12	2.48491	90	3.33932	22.593	IRRI	2	0.333333		-45.4002	0.0161203	-44.8521	-15.1334	0.00537343	-14.9507		1.46433	0.0188316	2.1046	0.48811	0.00627719	0.701535		-21.9679	0.0174759	-21.3737	-7.32264	0.00582531	-7.12458	0		-24.7465	0.0244663	-23.9146	-8.24883	0.00815544	-7.97155	0		-22.6424	-7.54746	0
2554	Sigalda	1.5764	0.00926161	-4.68188	14.6	2.68102	32	3.46574	195	2.38876	15.7703	ELEC	1	1		155.156	0.000764441	155.182	155.156	0.000764441	155.182		6.09402	0.00083075	6.12226	6.09402	0.00083075	6.12226		80.6252	0.000797596	80.6523	80.6252	0.000797596	80.6523	0.000336237		70.1404	0.00111663	70.1783	70.1404	0.00111663	70.1783	0.000540987		70.2364	70.2364	0.00136725
5763	Xijin	1.575	0.0422222	-3.16481	66.5	4.1972	45	3.80666	3000	3.46574	2.61901	ELEC	3	0.5		345.593	0.452507	360.978	172.796	0.226253	180.489		18.778	0.784797	45.4611	9.38898	0.392398	22.7305		182.185	0.618652	203.219	91.0926	0.309326	101.61	0.103505		155.767	0.866113	185.215	77.8834	0.433056	92.6073	0.158993		230.252	115.126	0.323496
297	Libby	1.5744	0.0621824	-2.77768	97.9	4.58395	36	3.58352	7434.2	3.31419	0.0468733	ELEC	3	0.5		396.963	0.426821	411.475	198.481	0.213411	205.737		28.9751	0.796188	56.0455	14.4876	0.398094	28.0228		212.969	0.611505	233.76	106.484	0.305752	116.88	0.0889423		182.58	0.856107	211.688	91.2901	0.428053	105.844	0.137503		256.205	128.103	0.287368
3413	Bissorte	1.5564	0.000642508	-7.35013	1	0	73	4.29046	39.5	2.82138	21.7641	ELEC	1	1		-169.575	0.00012419	-169.571	-169.575	0.00012419	-169.571		0.320818	7.77876e-05	0.323462	0.320818	7.77876e-05	0.323462		-84.6272	0.000100989	-84.6238	-84.6272	0.000100989	-84.6238	0		-95.6283	0.000141384	-95.6235	-95.6283	0.000141384	-95.6235	0		-95.6161	-95.6161	0
1835	Wheeler	1.555	0.0995498	-2.3071	154.8	5.04213	73	4.29046	1318.6	3.47816	13.3332	ELEC	2	0.666667		461.141	0.914423	492.231	307.427	0.609615	328.154		40.6219	0.948142	72.8587	27.0812	0.632095	48.5725		250.881	0.931283	282.545	167.254	0.620855	188.363	0.112066		214.151	1.3038	258.48	142.767	0.869197	172.32	0.171499		326.277	217.518	0.343654
3091	Trangslet	1.5331	0.0391364	-3.2407	60	4.09434	35	3.55535	880	2.93916	0.0960366	ELEC	2	0.666667		332.468	0.0466369	334.053	221.645	0.0310913	222.702		18.4706	0.0744978	21.0035	12.3137	0.0496652	14.0023		175.469	0.0605673	177.528	116.979	0.0403782	118.352	0.0115998		152.391	0.0847943	155.274	101.594	0.0565295	103.516	0.0185673		159.683	106.455	0.0456675
5125	Karnafuli	1.5323	0.213013	-1.5464	326.4	5.78812	47	3.85015	6477	3.49651	169.435	ELEC	3	0.5		578.359	3.39094	693.651	289.18	1.69547	346.825		477.073	1.18779	517.458	238.537	0.593893	258.729		527.716	2.28936	605.554	263.858	1.14468	302.777	0.128541		448.994	3.20511	557.968	224.497	1.60255	278.984	0.195304		724.633	362.317	0.380384
2022	Chute-a-Caron	1.5155	0.0141208	-4.26011	21.4	3.06339	79	4.36945	810	3.17388	6.46058	ELEC	1	1		202.348	0.0218821	203.092	202.348	0.0218821	203.092		4.24955	0.0179721	4.8606	4.24955	0.0179721	4.8606		103.299	0.0199271	103.976	103.299	0.0199271	103.976	0.00651612		89.7817	0.0278979	90.7302	89.7817	0.0278979	90.7302	0.0104544		92.1809	92.1809	0.0260273
5905	Taipingwan	1.5124	0.0209601	-3.86514	31.7	3.45632	30	3.4012	270	3.30689	77.3289	ELEC	1	1		251.288	0.131423	255.757	251.288	0.131423	255.757		27.9873	0.113267	31.8384	27.9873	0.113267	31.8384		139.638	0.122345	143.798	139.638	0.122345	143.798	0.0289277		120.944	0.171283	126.768	120.944	0.171283	126.768	0.0459393		135.675	135.675	0.108571
5483	Jiangya	1.484	0.0178571	-4.02535	26.5	3.27714	21	3.04452	1741	3.421	2.03261	FCON	2	0.333333		228.976	0.237862	237.063	76.3252	0.0792872	79.0209		10.1652	0.439419	25.1054	3.3884	0.146473	8.36848		119.57	0.33864	131.084	39.8568	0.11288	43.6947	0.0878349		102.529	0.474096	118.649	34.1765	0.158032	39.5496	0.135857		143.302	47.7672	0.28452
1401	Abitibi Canyon	1.4487	0.0035204	-5.64918	5.1	1.62924	76	4.33073	45.6	3.16125	7.87929	ELEC	1	1		27.1914	0.00413764	27.3321	27.1914	0.00413764	27.3321		1.17109	0.00333247	1.2844	1.17109	0.00333247	1.2844		14.1812	0.00373505	14.3082	14.1812	0.00373505	14.3082	0.00887544		12.3212	0.00522908	12.499	12.3212	0.00522908	12.499	0.0142243		12.7709	12.7709	0.035213
1437	Otto Holden	1.4441	0.00484731	-5.32933	7	1.94591	57	4.04305	438.5	3.21888	6.56718	ELEC	1	1		65.6218	0.00970951	65.952	65.6218	0.00970951	65.952		2.04581	0.0113752	2.43257	2.04581	0.0113752	2.43257		33.8338	0.0105423	34.1923	33.8338	0.0105423	34.1923	0.0104831		29.3888	0.0147593	29.8906	29.3888	0.0147593	29.8906	0.0167884		30.6581	30.6581	0.0414017
5884	Huanren	1.4359	0.0623302	-2.77531	89.5	4.49424	37	3.61092	3450	3.31054	103.052	ELEC	1	1		386.203	0.412467	400.227	386.203	0.412467	400.227		98.2048	0.271995	107.453	98.2048	0.271995	107.453		242.204	0.342231	253.84	242.204	0.342231	253.84	0.0458394		209.205	0.479124	225.495	209.205	0.479124	225.495	0.072242		250.409	250.409	0.164549
132	Shasta	1.435	0.0713589	-2.64003	102.4	4.62889	64	4.15888	4890.7	3.56105	0.747104	IRRI	5	0.266667		404.591	0.990322	438.261	107.891	0.264086	116.87		22.8977	1.36615	69.3469	6.10606	0.364307	18.4925		213.744	1.17824	253.804	56.9984	0.314196	67.6811	0.157838		180.75	1.64953	236.834	48.1999	0.439875	63.1556	0.236808		322.609	86.0291	0.439726
2347	Futaleufu	1.4273	0.0575212	-2.8556	82.1	4.40794	33	3.49651	5600	3.04927	24.1758	ELEC	1	1		374.654	0.126047	378.939	374.654	0.126047	378.939		42.7684	0.167559	48.4654	42.7684	0.167559	48.4654		208.711	0.146803	213.702	208.711	0.146803	213.702	0.0233563		180.93	0.205524	187.918	180.93	0.205524	187.918	0.0371855		198.605	198.605	0.0889961
5146	Bhumibol	1.4141	0.156778	-1.85292	221.7	5.40133	45	3.80666	13462	3.627	0.690447	IRRI	4	0.3		518.209	4.39384	667.6	155.463	1.31815	200.28		66.4527	8.43817	353.35	19.9358	2.53145	106.005		292.331	6.41601	510.475	87.6992	1.9248	153.142	0.427336		225.969	8.98241	531.371	67.7907	2.69472	159.411	0.574743		998.456	299.537	0.773682
1824	Pickwick Landing	1.4025	0.111016	-2.19808	155.7	5.04793	71	4.26268	1363	3.49043	0.306346	NAVI	4	0.3		464.612	1.12213	502.764	139.384	0.336638	150.829		30.8561	1.3528	76.8514	9.25684	0.40584	23.0554		247.734	1.23746	289.808	74.3202	0.371239	86.9423	0.145178		210.059	1.73245	268.962	63.0177	0.519735	80.6887	0.219002		359.05	107.715	0.414958
2025	Rapide Blanc	1.3951	0.0342628	-3.3737	47.8	3.86703	75	4.31749	600	3.19048	9.70667	ELEC	1	1		303.932	0.0697281	306.303	303.932	0.0697281	306.303		12.2624	0.0610198	14.3371	12.2624	0.0610198	14.3371		158.097	0.0653739	160.32	158.097	0.0653739	160.32	0.0138642		137.256	0.0915235	140.368	137.256	0.0915235	140.368	0.0221689		145.127	145.127	0.0542355
4502	Kidatu	1.3885	0.00403313	-5.51321	5.6	1.72277	34	3.52636	165	3.3569	39.3218	ELEC	1	1		38.5708	0.0214658	39.3006	38.5708	0.0214658	39.3006		3.638	0.0248504	4.48291	3.638	0.0248504	4.48291		21.1044	0.0231581	21.8918	21.1044	0.0231581	21.8918	0.0359667		18.2585	0.0324213	19.3608	18.2585	0.0324213	19.3608	0.056936		21.0467	21.0467	0.132479
2395	Nova Avanhandava	1.3803	0.139752	-1.96788	192.9	5.26217	27	3.29584	3100	3.42751	17.8626	ELEC	2	0.666667		497.345	2.29365	575.329	331.563	1.5291	383.552		98.9305	3.91059	231.891	65.9536	2.60706	154.594		298.138	3.10212	403.61	198.758	2.06808	269.073	0.261322		245.668	4.34297	393.329	163.779	2.89531	262.219	0.375413		619.163	412.776	0.603225
4701	Warsak	1.3579	0.00633331	-5.06193	8.6	2.15176	49	3.89182	76.5	3.68387	22.4582	ELEC	2	0.666667		90.7545	0.121093	94.8716	60.503	0.0807286	63.2477		4.0387	0.161642	9.53454	2.69247	0.107762	6.35636		47.3966	0.141368	52.2031	31.5977	0.0942451	34.8021	0.0920731		40.6102	0.197915	47.3393	27.0735	0.131943	31.5595	0.142146		57.6308	38.4206	0.295339
5172	Temengor	1.3562	0.101018	-2.29246	137	4.91998	31	3.43399	6168	3.46261	232.289	ELEC	2	0.666667		446.795	1.65146	502.945	297.864	1.10097	335.297		303.788	0.338957	315.312	202.525	0.225971	210.208		375.292	0.995206	409.129	250.194	0.663471	272.752	0.0827051		322.105	1.39329	369.477	214.737	0.928859	246.318	0.128213		441.928	294.619	0.271137
6835	Altenwoerth	1.3458	0.00817358	-4.80685	11	2.3979	33	3.49651	93	3.24259	13.4387	ELEC	4	0.4		120.82	0.0301703	121.846	48.3281	0.0120681	48.7385		5.12725	0.0441986	6.63	2.0509	0.0176794	2.652		62.9738	0.0371844	64.2381	25.1895	0.0148738	25.6952	0.019681		54.6229	0.0520582	56.3928	21.8491	0.0208233	22.5571	0.0313866		59.0999	23.6399	0.0757533
3693	Vietas	1.3217	0.0602255	-2.80966	79.6	4.37701	43	3.7612	1260	2.73437	2.24097	ELEC	1	1		371.586	0.0264002	372.484	371.586	0.0264002	372.484		27.195	0.0348886	28.3813	27.195	0.0348886	28.3813		199.391	0.0306444	200.433	199.391	0.0306444	200.433	0.00519831		173.334	0.0429022	174.793	173.334	0.0429022	174.793	0.00834515		177.024	177.024	0.0208423
707	Kelsey	1.3196	0.0948772	-2.35517	125.2	4.82991	49	3.89182	1850	3.08191	3.46153	ELEC	1	1		434.471	0.195679	441.124	434.471	0.195679	441.124		40.9919	0.274403	50.3216	40.9919	0.274403	50.3216		237.731	0.235041	245.723	237.731	0.235041	245.723	0.032522		205.787	0.329058	216.975	205.787	0.329058	216.975	0.0515633		234.086	234.086	0.120891
2018	Chute-du-Diable	1.3061	0.0343772	-3.37036	44.9	3.80444	57	4.04305	362.6	3.13549	4.02542	ELEC	1	1		296.428	0.0671683	298.712	296.428	0.0671683	298.712		13.563	0.0819436	16.3491	13.563	0.0819436	16.3491		154.996	0.074556	157.53	154.996	0.074556	157.53	0.0160915		134.517	0.104378	138.065	134.517	0.104378	138.065	0.0257042		143.493	143.493	0.0625573
2800	Alcantara 2	1.3011	0.0348167	-3.35766	45.3	3.81331	40	3.68888	3162	3.49043	6.64614	ELEC	1	1		297.602	0.440189	312.568	297.602	0.440189	312.568		17.9514	0.746308	43.3259	17.9514	0.746308	43.3259		157.777	0.593249	177.947	157.777	0.593249	177.947	0.113351		134.643	0.830548	162.882	134.643	0.830548	162.882	0.173369		206.071	206.071	0.346615
3168	Lyngsvatn Hoveddam	1.3006	0.00761187	-4.87805	9.9	2.29253	45	3.80666	275	2.68102	0.44484	ELEC	1	1		108.005	0.00175106	108.064	108.005	0.00175106	108.064		3.20616	0.00209145	3.27727	3.20616	0.00209145	3.27727		55.6055	0.00192125	55.6709	55.6055	0.00192125	55.6709	0.00117337		48.3683	0.00268976	48.4598	48.3683	0.00268976	48.4598	0.00188717		48.5997	48.5997	0.00475968
5890	Taipingshao	1.2949	0.0132057	-4.32711	17.1	2.83908	100	4.60517	289	3.31054	68.144	ELEC	2	0.666667		175.132	0.0313445	176.197	116.754	0.0208963	117.465		11.2799	0.0093158	11.5966	7.51994	0.00621053	7.73109		93.2057	0.0203301	93.8969	62.1371	0.0135534	62.598	0.00736152		80.9991	0.0284622	81.9668	53.9994	0.0189748	54.6445	0.0118062		83.4469	55.6312	0.029333
3718	Storjuktandammen	1.29	0.0585271	-2.83826	75.5	4.32413	46	3.82864	575	2.8622	0.0579926	ELEC	1	1		364.811	0.0431529	366.279	364.811	0.0431529	366.279		24.0877	0.0586206	26.0808	24.0877	0.0586206	26.0808		194.45	0.0508867	196.18	194.45	0.0508867	196.18	0.0088192		168.946	0.0712414	171.368	168.946	0.0712414	171.368	0.0141345		175.073	175.073	0.0349955
1753	Kentucky	1.2863	0.446863	-0.805503	574.8	6.35402	65	4.17439	7560	3.45947	56.666	NAVI	4	0.3		703.021	5.38721	886.186	210.906	1.61616	265.856		411.452	4.23112	555.31	123.436	1.26934	166.593		557.237	4.80916	720.748	167.171	1.44275	216.224	0.226864		463.539	6.73283	692.456	139.062	2.01985	207.737	0.330586		1042.56	312.769	0.555385
2019	Chute a la Savane	1.2842	0.0128485	-4.35453	16.5	2.80336	56	4.02535	255.3	3.13549	0.108676	ELEC	1	1		170.747	0.0213307	171.472	170.747	0.0213307	171.472		4.59448	0.0264417	5.4935	4.59448	0.0264417	5.4935		87.6706	0.0238862	88.4827	87.6706	0.0238862	88.4827	0.00917842		76.1678	0.0334407	77.3048	76.1678	0.0334407	77.3048	0.0147078		79.0437	79.0437	0.0363837
4655	Karoon	1.2694	0.0270994	-3.60824	34.4	3.53806	33	3.49651	3140	3.77046	1.00933	IRRI	2	0.333333		262.61	1.33642	308.048	87.5367	0.445472	102.683		13.3531	2.77488	107.699	4.45104	0.92496	35.8997		137.982	2.05565	207.874	45.9939	0.685216	69.2912	0.336223		110.958	2.87791	208.807	36.986	0.959302	69.6023	0.468609		358.458	119.486	0.690457
3962	Fierza	1.2609	0.0311682	-3.46836	39.3	3.67122	30	3.4012	2700	3.31054	57.0738	ELEC	1	1		279.62	0.213302	286.873	279.62	0.213302	286.873		34.784	0.219001	42.23	34.784	0.219001	42.23		157.202	0.216151	164.551	157.202	0.216151	164.551	0.0446617		135.81	0.302612	146.099	135.81	0.302612	146.099	0.0704234		161.835	161.835	0.160809
716	Great Falls	1.218	0.00804598	-4.82258	9.8	2.28238	86	4.45435	48.6	3.21487	152.344	ELEC	1	1		106.888	0.0127216	107.321	106.888	0.0127216	107.321		14.8205	0.00206807	14.8908	14.8205	0.00206807	14.8908		60.8543	0.00739483	61.1058	60.8543	0.00739483	61.1058	0.00411457		52.9106	0.0103528	53.2626	52.9106	0.0103528	53.2626	0.00660865		53.8009	53.8009	0.0165487
6834	Aschach	1.2127	0.00783376	-4.84931	9.5	2.25129	45	3.80666	114	3.2068	9.82952	ELEC	3	0.5		103.095	0.0193444	103.753	51.5476	0.00967221	51.8765		4.09546	0.0252992	4.95563	2.04773	0.0126496	2.47781		53.5953	0.0223218	54.3543	26.7977	0.0111609	27.1771	0.0139629		46.5293	0.0312505	47.5918	23.2646	0.0156253	23.7959	0.0223256		49.2168	24.6084	0.0546062
2447	Passo Fundo	1.212	0.0973597	-2.32934	118	4.77068	37	3.61092	1570	3.37417	152.129	ELEC	1	1		427.944	0.929414	459.544	427.944	0.929414	459.544		205.119	0.379827	218.033	205.119	0.379827	218.033		316.532	0.654621	338.789	316.532	0.654621	338.789	0.0656961		272.489	0.916469	303.649	272.489	0.916469	303.649	0.102618		351.305	351.305	0.224353
2546	Funil	1.194	0.0251256	-3.68387	30	3.4012	40	3.68888	890	3.38099	0.882407	ELEC	2	0.666667		245.663	0.183033	251.886	163.775	0.122022	167.924		11.387	0.305963	21.7898	7.59137	0.203975	14.5265		128.525	0.244498	136.838	85.6832	0.162999	91.2252	0.0607503		110.736	0.342297	122.374	73.8239	0.228198	81.5827	0.0951028		140.173	93.449	0.210008
5003	Varahi Pickup	1.194	0.00343384	-5.67408	4.1	1.41099	20	2.99573	86.5	3.46886	311.267	ELEC	1	1		0.904769	0.0438178	2.39457	0.904769	0.0438178	2.39457		13.4682	0.00354488	13.5887	13.4682	0.00354488	13.5887		7.18648	0.0236813	7.99164	7.18648	0.0236813	7.99164	0.100751		6.14757	0.0331538	7.2748	6.14757	0.0331538	7.2748	0.15495		8.9988	8.9988	0.316846
2549	Blanda Dam	1.1651	0.0509827	-2.97627	59.4	4.08429	18	2.89037	400	2.38876	12.8595	ELEC	1	1		334.123	0.00880149	334.423	334.123	0.00880149	334.423		35.8312	0.00949972	36.1542	35.8312	0.00949972	36.1542		184.977	0.0091506	185.288	184.977	0.0091506	185.288	0.00167911		160.89	0.0128108	161.325	160.89	0.0128108	161.325	0.00269994		161.992	161.992	0.00680117
1337	Agua Milpa	1.165	0.0620601	-2.77965	72.3	4.28082	15	2.70805	6950	3.50556	0.784951	ELEC	1	1		360.454	1.94739	426.665	360.454	1.94739	426.665		36.5199	3.43932	153.457	36.5199	3.43932	153.457		198.487	2.69336	290.061	198.487	2.69336	290.061	0.315706		160.779	3.7707	288.983	160.779	3.7707	288.983	0.443638		485.059	485.059	0.668537
1418	Lower Notch Generating Station	1.1547	0.0111717	-4.49437	12.9	2.55723	38	3.63759	171	3.19867	8.86915	ELEC	1	1		140.72	0.0321814	141.814	140.72	0.0321814	141.814		6.15079	0.0457004	7.7046	6.15079	0.0457004	7.7046		73.4355	0.0389409	74.7595	73.4355	0.0389409	74.7595	0.01771		63.7168	0.0545172	65.5704	63.7168	0.0545172	65.5704	0.0282686		68.4053	68.4053	0.0685397
3669	Kpong	1.1506	0.0219016	-3.82119	25.2	3.22684	28	3.3322	200	3.54674	53.2245	ELEC	2	0.666667		223.9	0.429441	238.501	149.267	0.286294	159.001		23.7686	0.487247	40.335	15.8457	0.324831	26.89		123.834	0.458344	139.418	82.5563	0.305563	92.9454	0.111777		105.71	0.641681	127.527	70.4734	0.427788	85.0182	0.171078		160.895	107.263	0.342986
2457	Rincon de Baygorria	1.1479	0.0644655	-2.74162	74	4.30407	49	3.89182	2850	3.45632	40.2865	ELEC	1	1		363.833	0.670013	386.613	363.833	0.670013	386.613		53.5507	0.72121	78.0718	53.5507	0.72121	78.0718		208.692	0.695612	232.342	208.692	0.695612	232.342	0.101793		178.487	0.973856	211.598	178.487	0.973856	211.598	0.156481		262.239	262.239	0.319372
2350	Plain Diversion Dam	1.1372	0.428421	-0.84765	487.2	6.18867	85	4.44265	1790	3.09104	0.176417	ELEC	1	1		678.662	0.79703	705.761	678.662	0.79703	705.761		85.7708	0.635715	107.385	85.7708	0.635715	107.385		382.216	0.716373	406.573	382.216	0.716373	406.573	0.0599073		329.362	1.00292	363.461	329.362	1.00292	363.461	0.0938184		415.613	415.613	0.207528
4784	Kureiskaya	1.1352	0.492512	-0.708236	559.1	6.32633	20	2.99573	9900	3.02529	23.7719	ELEC	1	1		710.729	2.07336	781.223	710.729	2.07336	781.223		398.952	2.80625	494.364	398.952	2.80625	494.364		554.84	2.4398	637.794	554.84	2.4398	637.794	0.130063		471.927	3.41573	588.062	471.927	3.41573	588.062	0.197487		765.68	765.68	0.383649
3161	Bossvatn Hoveddam	1.132	0.00583039	-5.14467	6.6	1.88707	33	3.49651	236	2.6174	13.2742	ELEC	1	1		58.7785	0.00121222	58.8197	58.7785	0.00121222	58.8197		3.64699	0.00134063	3.69257	3.64699	0.00134063	3.69257		31.2127	0.00127643	31.2561	31.2127	0.00127643	31.2561	0.00138848		27.1494	0.001787	27.2102	27.1494	0.001787	27.2102	0.00223291		27.3031	27.3031	0.00562872
2817	Cortes de Pallas	1.1293	0.00230231	-6.07384	2.6	0.955511	20	2.99573	116	3.3673	0.102554	ELEC	1	1		-54.183	0.0173093	-53.5945	-54.183	0.0173093	-53.5945		1.27505	0.0278302	2.22127	1.27505	0.0278302	2.22127		-26.454	0.0225698	-25.6866	-26.454	0.0225698	-25.6866	0		-29.7932	0.0315977	-28.7189	-29.7932	0.0315977	-28.7189	0		-27.0758	-27.0758	0
616	Davis Bor	1.1192	0.0880986	-2.4293	98.6	4.59107	57	4.04305	2242.9	3.7281	0.182415	ELEC	1	1		404.088	2.93966	504.037	404.088	2.93966	504.037		31.0931	4.64774	189.116	31.0931	4.64774	189.116		217.591	3.7937	346.576	217.591	3.7937	346.576	0.372171		172.536	5.31118	353.116	172.536	5.31118	353.116	0.51139		629.297	629.297	0.725828
6191	Magat	1.1136	0.0271193	-3.60751	30.2	3.40784	26	3.2581	992	3.52342	3.33291	IRRI	3	0.333333		246.944	0.525882	264.824	82.3148	0.175294	88.2748		15.0801	0.967208	47.9651	5.02669	0.322403	15.9884		131.012	0.746545	156.395	43.6707	0.248848	52.1316	0.162298		110.681	1.04516	146.216	36.8936	0.348388	48.7388	0.243034		200.565	66.855	0.448154
2733	Almendra	1.1086	0.0333754	-3.39994	37	3.61092	39	3.66356	2648.6	3.36038	5.96816	ELEC	1	1		272.897	0.2376	280.975	272.897	0.2376	280.975		17.1453	0.37634	29.9409	17.1453	0.37634	29.9409		145.021	0.30697	155.458	145.021	0.30697	155.458	0.067137		124.811	0.429758	139.423	124.811	0.429758	139.423	0.104802		161.771	161.771	0.228467
3108	Stolsvatn	1.0773	0.0336025	-3.39315	36.2	3.58906	1	0	219	2.64617	4.99003	ELEC	1	1		270.321	0.150796	275.448	270.321	0.150796	275.448		23.8684	0.0348177	25.0522	23.8684	0.0348177	25.0522		147.095	0.0928068	150.25	147.095	0.0928068	150.25	0.0210012		127.562	0.129929	131.98	127.562	0.129929	131.98	0.0334718		138.736	138.736	0.0805409
4791	Thein Dam	1.063	0.0405456	-3.20533	43.1	3.76352	9	2.19722	3670	3.64806	2.04693	IRRI	2	0.333333		292.996	3.28882	404.816	97.6653	1.09627	134.939		25.7398	4.73151	186.611	8.57994	1.57717	62.2037		159.368	4.01017	295.714	53.1226	1.33672	98.5712	0.461073		120.925	5.61423	311.809	40.3084	1.87141	103.936	0.612182		603.749	201.25	0.79971
6801	Aviemore	1.0586	0.0255054	-3.66887	27	3.29584	41	3.71357	509.7	3.04452	3.20427	ELEC	1	1		233.075	0.0401732	234.441	233.075	0.0401732	234.441		12.0612	0.0558622	13.9605	12.0612	0.0558622	13.9605		122.568	0.0480177	124.201	122.568	0.0480177	124.201	0.0131449		106.422	0.0672248	108.708	106.422	0.0672248	108.708	0.0210256		112.203	112.203	0.0515255
6805	Clyde	1.0585	0.0209731	-3.86452	22.2	3.10009	22	3.09104	320	3.09558	2.79842	ELEC	2	0.666667		208.422	0.0641053	210.601	138.948	0.0427369	140.401		11.9985	0.0979595	15.3291	7.99898	0.0653064	10.2194		110.21	0.0810324	112.965	73.4734	0.0540216	75.3102	0.0243889		95.5247	0.113445	99.3818	63.6831	0.0756303	66.2545	0.0388114		105.281	70.1873	0.0926692
363	Oxbow	1.047	0.00429799	-5.44961	4.5	1.50408	48	3.8712	72	3.43076	2.60537	ELEC	2	0.666667		12.3167	0.0249004	13.1633	8.21115	0.0166002	8.77555		1.84056	0.0347406	3.02174	1.22704	0.0231604	2.01449		7.07864	0.0298205	8.09254	4.71909	0.0198803	5.39502	0.125288		6.02661	0.0417487	7.44606	4.01774	0.0278325	4.96404	0.190632		9.617	6.41133	0.373338
1432	Wells	1.0456	0.0166412	-4.09588	17.4	2.85647	39	3.66356	191.2	3.2308	8.61488	ELEC	1	1		178.055	0.0583478	180.039	178.055	0.0583478	180.039		9.02553	0.0826905	11.837	9.02553	0.0826905	11.837		93.5405	0.0705192	95.9381	93.5405	0.0705192	95.9381	0.0249916		81.0685	0.0987268	84.4252	81.0685	0.0987268	84.4252	0.0397596		89.559	89.559	0.0948035
1841	Carters Main Dam	1.0395	0.00952381	-4.65396	9.9	2.29253	35	3.55535	583.2	3.44362	23.7912	FCON	3	0.333333		108.467	0.0854876	111.374	36.1558	0.0284959	37.1246		6.93768	0.114515	10.8312	2.31256	0.0381717	3.6104		57.7025	0.100001	61.1026	19.2342	0.0333338	20.3675	0.0556449		49.7592	0.140002	54.5192	16.5864	0.0466673	18.1731	0.0873098		61.7993	20.5998	0.194827
4452	Birecik	1.0389	0.0335932	-3.39343	34.9	3.55249	9	2.19722	1220.2	3.65584	0.00971748	IRRI	2	0.333333		265.917	2.72864	358.691	88.6391	0.909547	119.564		20.5854	3.97078	155.592	6.86179	1.32359	51.864		143.251	3.34971	257.142	47.7505	1.11657	85.7139	0.442909		109.823	4.6896	269.269	36.6077	1.5632	89.7564	0.592144		513.128	171.043	0.785974
3421	Monteynard	1.0364	0.0031841	-5.74959	3.3	1.19392	46	3.82864	275	3.14415	22.4376	IRRI	3	0.333333		-25.2782	0.0049641	-25.1094	-8.42607	0.0016547	-8.36981		2.08185	0.00518751	2.25822	0.69395	0.00172917	0.752741		-11.5982	0.0050758	-11.4256	-3.86606	0.00169193	-3.80853	0		-13.0835	0.00710613	-12.8419	-4.36117	0.00236871	-4.28063	0		-12.4724	-4.15746	0
2014	McCormick	1.0297	0.0106827	-4.53913	11	2.3979	57	4.04305	39	3.05871	5.05139	ELEC	1	1		121.427	0.011981	121.835	121.427	0.011981	121.835		4.33337	0.0128298	4.76958	4.33337	0.0128298	4.76958		62.8803	0.0124054	63.3021	62.8803	0.0124054	63.3021	0.00666303		54.651	0.0173676	55.2415	54.651	0.0173676	55.2415	0.0106894		56.1446	56.1446	0.0266029
283	Brilliant	1.0277	0.00447601	-5.40902	4.6	1.52606	65	4.17439	42.8	3.2884	7.63663	ELEC	1	1		15.0048	0.0109526	15.3772	15.0048	0.0109526	15.3772		1.74568	0.0105984	2.10603	1.74568	0.0105984	2.10603		8.37525	0.0107755	8.74162	8.37525	0.0107755	8.74162	0.0419106		7.23884	0.0150857	7.75176	7.23884	0.0150857	7.75176	0.0661674		8.53621	8.53621	0.151984
253	Gardiner	1.0197	0.382956	-0.959836	390.5	5.96743	41	3.71357	9870	3.26194	1.89008	IRRI	4	0.3		641.04	2.60848	729.728	192.312	0.782544	218.918		175.647	4.3453	323.387	52.694	1.30359	97.016		408.343	3.47689	526.557	122.503	1.04307	157.967	0.224504		339.891	4.86765	505.391	101.967	1.46029	151.617	0.327469		758.508	227.552	0.551896
1801	Fontana	1.0187	0.0244429	-3.71141	24.9	3.21487	65	4.17439	1779.9	3.33577	16.8791	FCON	4	0.3		223.074	0.10033	226.485	66.9221	0.0300989	67.9455		11.9785	0.0955727	15.228	3.59355	0.0286718	4.56839		117.526	0.0979512	120.856	35.2578	0.0293854	36.2569	0.0275562		101.815	0.137132	106.477	30.5444	0.0411395	31.9432	0.0437885		113.608	34.0824	0.103807
5658	Shuangpai	1.0137	0.0397554	-3.22501	40.3	3.69635	47	3.85015	690	3.48124	1.84948	ELEC	1	1		284.721	0.437452	299.595	284.721	0.437452	299.595		16.9161	0.68117	40.0759	16.9161	0.68117	40.0759		150.819	0.559311	169.835	150.819	0.559311	169.835	0.111971		128.74	0.783035	155.363	128.74	0.783035	155.363	0.171361		196.081	196.081	0.343434
3371	Grande Dixence	1.0124	0.00207428	-6.17814	2.1	0.741937	48	3.8712	400	2.18605	0	ELEC	1	1		-79.9407	3.87483e-05	-79.9394	-79.9407	3.87483e-05	-79.9394		0.82978	3.36921e-05	0.830925	0.82978	3.36921e-05	0.830925		-39.5554	3.62202e-05	-39.5542	-39.5554	3.62202e-05	-39.5542	0		-44.6975	5.07083e-05	-44.6958	-44.6975	5.07083e-05	-44.6958	0		-44.6931	-44.6931	0
4373	Dnieprod Zerzhinsk	1.0077	0.502828	-0.687507	506.7	6.22792	45	3.80666	2460	3.31419	14.4636	ELEC	2	0.666667		701.381	4.24278	845.635	467.587	2.82852	563.757		288.1	6.13308	496.625	192.067	4.08872	331.083		494.741	5.18793	671.13	329.827	3.45862	447.42	0.262825		407.494	7.2631	654.439	271.662	4.84207	436.293	0.377339		1032.12	688.08	0.605188
64	Mossyrock	0.99586	0.0385596	-3.25555	38.4	3.64806	41	3.71357	2078.4	3.19867	1.62382	ELEC	3	0.5		278.62	0.130956	283.073	139.31	0.0654779	141.536		17.5746	0.19619	24.2451	8.78732	0.0980948	12.1225		148.097	0.163573	153.659	74.0487	0.0817864	76.8294	0.0361937		128.122	0.229002	135.908	64.0608	0.114501	67.9539	0.0572893		147.816	73.9079	0.133234
316	Kerr	0.99338	0.489843	-0.713671	486.6	6.18744	70	4.2485	2209.2	3.31054	0.0422477	ELEC	2	0.666667		693.369	2.90311	792.075	462.246	1.9354	528.05		137.419	3.26752	248.515	91.6125	2.17835	165.676		415.394	3.08531	520.295	276.929	2.05688	346.863	0.201618		347.756	4.31944	494.617	231.837	2.87963	329.744	0.296919		719.228	479.485	0.516487
1464	Stewartville	0.99131	0.00353068	-5.64626	3.5	1.25276	61	4.11087	35.5	3.26576	15.6584	ELEC	1	1		-18.1132	0.00784301	-17.8466	-18.1132	0.00784301	-17.8466		1.76059	0.00732144	2.00952	1.76059	0.00732144	2.00952		-8.17632	0.00758223	-7.91853	-8.17632	0.00758223	-7.91853	0		-9.20573	0.0106151	-8.84482	-9.20573	0.0106151	-8.84482	0		-8.29283	-8.29283	0
3295	Finstertal	0.99021	0.000605932	-7.40874	0.6	-0.510826	29	3.3673	60.5	2.32239	0.471103	ELEC	1	1		-231.059	2.45112e-05	-231.058	-231.059	2.45112e-05	-231.058		0.308255	2.51628e-05	0.309111	0.308255	2.51628e-05	0.309111		-115.376	2.4837e-05	-115.375	-115.376	2.4837e-05	-115.375	0		-130.374	3.47718e-05	-130.373	-130.374	3.47718e-05	-130.373	0		-130.371	-130.371	0
3704	Porsi	0.99014	0.0102006	-4.58531	10.1	2.31254	48	3.8712	27	2.97553	3.794	ELEC	1	1		111.038	0.00887652	111.34	111.038	0.00887652	111.34		4.49951	0.0105125	4.85694	4.49951	0.0105125	4.85694		57.7688	0.00969453	58.0984	57.7688	0.00969453	58.0984	0.00567338		50.216	0.0135723	50.6774	50.216	0.0135723	50.6774	0.00910582		51.3832	51.3832	0.022716
26	Cheakamus	0.97922	0.00285942	-5.85714	2.8	1.02962	52	3.95124	52.4	3.07269	1.63403	ELEC	1	1		-45.1298	0.00289034	-45.0315	-45.1298	0.00289034	-45.0315		1.13208	0.00327598	1.24346	1.13208	0.00327598	1.24346		-21.9988	0.00308316	-21.894	-21.9988	0.00308316	-21.894	0		-24.8451	0.00431642	-24.6983	-24.8451	0.00431642	-24.6983	0		-24.4738	-24.4738	0
82	Round Butte	0.97698	0.0155581	-4.16317	15.2	2.7213	45	3.80666	659.9	3.4012	3.63848	ELEC	2	0.666667		161.526	0.104272	165.071	107.684	0.0695147	110.047		7.09105	0.152407	12.2729	4.72737	0.101605	8.18192		84.3085	0.128339	88.672	56.2057	0.0855597	59.1147	0.0492099		72.7811	0.179675	78.8901	48.5207	0.119784	52.5934	0.0774363		88.2332	58.8221	0.175128
3806	Hrusov	0.97516	0.0347635	-3.35919	33.9	3.52342	14	2.63906	160	3.27714	0.343276	IRRI	6	0.238095		262.702	0.370176	275.288	62.5481	0.0881372	65.5447		20.4803	0.555712	39.3745	4.87626	0.132312	9.37488		141.591	0.462944	157.331	33.7122	0.110225	37.4598	0.100044		121.138	0.648122	143.174	28.8424	0.154315	34.0891	0.153911		176.876	42.1134	0.315127
6770	Arapuni	0.96883	0.0448995	-3.10333	43.5	3.77276	81	4.39445	145	3.14845	0.394207	ELEC	1	1		295.161	0.0749054	297.708	295.161	0.0749054	297.708		10.0741	0.0588688	12.0756	10.0741	0.0588688	12.0756		152.617	0.0668871	154.892	152.617	0.0668871	154.892	0.0146823		132.482	0.0936419	135.665	132.482	0.0936419	135.665	0.0234682		140.535	140.535	0.057304
1797	Watts Bar	0.96158	0.125315	-2.07693	120.5	4.79165	67	4.20469	1449.3	3.44362	17.998	NAVI	4	0.3		437.228	1.09506	474.46	131.168	0.328519	142.338		61.5629	1.08494	98.4509	18.4689	0.325482	29.5353		249.395	1.09	286.455	74.8186	0.327001	85.9366	0.129375		212.156	1.526	264.04	63.6469	0.457801	79.2121	0.196501		343.392	103.018	0.382176
993	Bagnell Dam	0.95734	0.183634	-1.69481	175.8	5.16935	78	4.35671	3302	3.48124	14.5436	ELEC	3	0.5		496.787	1.81577	558.523	248.393	0.907887	279.262		72.3325	1.56156	125.425	36.1663	0.780778	62.7127		284.56	1.68867	341.974	142.28	0.844333	170.987	0.167892		240.103	2.36413	320.484	120.052	1.18207	160.242	0.25081		443.418	221.709	0.458518
1468	Barrett Chute	0.95489	0.0128811	-4.352	12.3	2.5096	67	4.20469	43.5	3.24649	0.118427	ELEC	1	1		135.402	0.0308233	136.45	135.402	0.0308233	136.45		3.83493	0.0311836	4.89517	3.83493	0.0311836	4.89517		69.6184	0.0310035	70.6725	69.6184	0.0310035	70.6725	0.0149155		60.431	0.0434048	61.9068	60.431	0.0434048	61.9068	0.0238385		64.1638	64.1638	0.0581763
6836	Greifenstein	0.95404	0.0104817	-4.55812	10	2.30259	25	3.21888	87	3.25037	8.98566	ELEC	4	0.4		109.909	0.0516195	111.664	43.9634	0.0206478	44.6654		6.52708	0.0758413	9.10569	2.61083	0.0303365	3.64227		58.2178	0.0637304	60.3846	23.2871	0.0254922	24.1539	0.0358839		50.3678	0.0892226	53.4014	20.1471	0.035689	21.3606	0.0568069		58.041	23.2164	0.132202
4348	Serebrianka 1	0.94471	0.215728	-1.53374	203.8	5.31714	39	3.66356	4170	2.74084	0.316527	ELEC	1	1		522.335	0.131667	526.812	522.335	0.131667	526.812		97.6235	0.180292	103.753	97.6235	0.180292	103.753		309.979	0.155979	315.283	309.979	0.155979	315.283	0.0168208		268.993	0.218371	276.417	268.993	0.218371	276.417	0.0268602		287.772	287.772	0.0652596
3306	Schlegeis	0.94413	0.00116509	-6.75495	1.1	0.0953102	38	3.63759	129	2.45101	17.2501	ELEC	1	1		-157.979	7.71763e-05	-157.976	-157.979	7.71763e-05	-157.976		0.747165	6.75544e-05	0.749462	0.747165	6.75544e-05	0.749462		-78.6158	7.23653e-05	-78.6133	-78.6158	7.23653e-05	-78.6133	0		-88.8355	0.000101311	-88.8321	-88.8355	0.000101311	-88.8321	0		-88.8268	-88.8268	0
5656	Ansha	0.94315	0.0363675	-3.31408	34.3	3.53515	34	3.52636	740	3.49953	170.884	ELEC	1	1		264.501	0.545543	283.05	264.501	0.545543	283.05		84.5981	0.182098	90.7894	84.5981	0.182098	90.7894		174.55	0.36382	186.92	174.55	0.36382	186.92	0.0661776		150.25	0.509348	167.568	150.25	0.509348	167.568	0.103348		194.054	194.054	0.225731
5428	Bailianhe	0.94282	0.0347892	-3.35845	32.8	3.49043	49	3.89182	1250	3.47816	2.28862	ELEC	2	0.666667		258.738	0.357248	270.885	172.492	0.238165	180.59		14.589	0.528216	32.5484	9.72603	0.352144	21.6989		136.664	0.442732	151.717	91.1091	0.295155	101.144	0.0992172		116.941	0.619825	138.015	77.9603	0.413217	92.0097	0.152694		170.245	113.497	0.313106
3302	Zillergruendl	0.93849	0.000852433	-7.06742	0.8	-0.223144	23	3.13549	90	2.5096	11.0575	ELEC	1	1		-196.379	0.000101403	-196.375	-196.379	0.000101403	-196.375		0.559232	0.000100498	0.562649	0.559232	0.000100498	0.562649		-97.9097	0.00010095	-97.9063	-97.9097	0.00010095	-97.9063	0		-110.638	0.000141331	-110.633	-110.638	0.000141331	-110.633	0		-110.625	-110.625	0
5192	Panjiakou	0.93808	0.0191881	-3.95346	18	2.89037	30	3.4012	2930	3.37759	34.06	SUPP	3	0.333333		182.751	0.162836	188.288	60.9171	0.0542787	62.7626		16.6338	0.198319	23.3767	5.54461	0.0661063	7.79222		99.6926	0.180578	105.832	33.2309	0.0601925	35.2774	0.0580129		85.9344	0.252809	94.5299	28.6448	0.0842695	31.51	0.0909288		107.676	35.892	0.201916
6783	Poutu	0.93692	0.0166503	-4.09533	15.6	2.74727	37	3.61092	10	3.054	28.5874	ELEC	1	1		164.916	0.0273924	165.847	164.916	0.0273924	165.847		12.8119	0.0297032	13.8218	12.8119	0.0297032	13.8218		88.864	0.0285478	89.8346	88.864	0.0285478	89.8346	0.0108046		77.1855	0.0399669	78.5444	77.1855	0.0399669	78.5444	0.0173007		80.6227	80.6227	0.0426326
3695	Seitevare	0.93558	0.104	-2.26337	97.3	4.5778	42	3.73767	1675	2.85071	3.71842	ELEC	1	1		406.337	0.0864173	409.275	406.337	0.0864173	409.275		49.1918	0.112529	53.0178	49.1918	0.112529	53.0178		227.764	0.0994732	231.146	227.764	0.0994732	231.146	0.0146318		197.715	0.139263	202.45	197.715	0.139263	202.45	0.0233881		209.692	209.692	0.0571151
3912	Jablanica	0.92713	0.0112174	-4.49029	10.4	2.34181	55	4.00733	31.8	3.28466	48.001	ELEC	1	1		114.806	0.036073	116.033	114.806	0.036073	116.033		9.88795	0.0278552	10.835	9.88795	0.0278552	10.835		62.3472	0.0319641	63.434	62.3472	0.0319641	63.434	0.0171324		54.1008	0.0447497	55.6223	54.1008	0.0447497	55.6223	0.027354		57.9493	57.9493	0.0664111
1393	Pueblo Viejo	0.91997	0.00586976	-5.13794	5.4	1.6864	26	3.2581	460	3.29213	2.39714	ELEC	1	1		34.6383	0.0305343	35.6765	34.6383	0.0305343	35.6765		3.20451	0.047306	4.81291	3.20451	0.047306	4.81291		18.9214	0.0389202	20.2447	18.9214	0.0389202	20.2447	0.0653646		16.2896	0.0544882	18.1422	16.2896	0.0544882	18.1422	0.102116		20.9756	20.9756	0.223402
1967	Arenal	0.91119	0.0939431	-2.36507	85.6	4.44969	31	3.43399	2220	3.38777	236.01	ELEC	2	0.666667		388.487	1.08219	425.281	258.991	0.721459	283.521		286.297	0.190777	292.783	190.865	0.127184	195.189		337.392	0.636483	359.032	224.928	0.424322	239.355	0.0602743		290.718	0.891076	321.014	193.812	0.59405	214.009	0.0943777		367.35	244.9	0.208609
2335	El Nihuil	0.904571	0.0951832	-2.35195	86.1	4.45551	62	4.12713	259	3.34286	4.90838	IRRI	3	0.333333		389.488	0.533136	407.614	129.829	0.177712	135.871		35.8681	0.615831	56.8064	11.956	0.205277	18.9355		212.678	0.574484	232.21	70.8926	0.191495	77.4034	0.0841153		182.491	0.804277	209.836	60.8302	0.268092	69.9453	0.130318		251.658	83.8861	0.274848
355	Yellowtail	0.89852	0.0122424	-4.40285	11	2.3979	44	3.78419	1760.6	3.42426	0.033112	IRRI	6	0.238095		121.804	0.0886947	124.82	29.0011	0.0211178	29.7191		5.16873	0.133534	9.70888	1.23065	0.0317937	2.31164		63.4866	0.111114	67.2645	15.1159	0.0264558	16.0154	0.0561646		54.7422	0.15556	60.0312	13.0339	0.0370381	14.2932	0.0881047		68.1204	16.2191	0.19639
1398	Waboose Lake Main Sluice	0.89194	0.221876	-1.50564	197.9	5.28776	67	4.20469	851.1	3.12236	3.23734	ELEC	1	1		520.287	0.505273	537.466	520.287	0.505273	537.466		73.5477	0.515038	91.0589	73.5477	0.515038	91.0589		296.917	0.510155	314.262	296.917	0.510155	314.262	0.0551936		256.063	0.714217	280.346	256.063	0.714217	280.346	0.0866192		317.486	317.486	0.193466
3433	Serre Poncon	0.88746	0.0198319	-3.92046	17.6	2.8679	49	3.89182	1270	3.17805	0.213134	IRRI	3	0.333333		180.203	0.0476565	181.823	60.0675	0.0158855	60.6076		7.87103	0.0622165	9.98639	2.62368	0.0207388	3.3288		94.0368	0.0549365	95.9046	31.3456	0.0183122	31.9682	0.019476		81.5692	0.0769111	84.1842	27.1897	0.025637	28.0614	0.0310626		88.1835	29.3945	0.0750067
3736	Kegums	0.88515	0.0172852	-4.0579	15.3	2.72785	62	4.12713	157	3.05871	0.106773	ELEC	1	1		162.733	0.0198356	163.407	162.733	0.0198356	163.407		5.61518	0.0202543	6.30382	5.61518	0.0202543	6.30382		84.174	0.020045	84.8555	84.174	0.020045	84.8555	0.00803163		73.1428	0.0280629	74.0969	73.1428	0.0280629	74.0969	0.0128769		75.5562	75.5562	0.031942
1036	Bull Shoals	0.88391	0.173208	-1.75326	153.1	5.03109	58	4.06044	6670.7	3.50556	0.143535	FCON	5	0.266667		477.627	2.36285	557.964	127.367	0.630093	148.79		60.1138	3.29517	172.15	16.0304	0.878713	45.9066		268.87	2.82901	365.057	71.6988	0.754403	97.3485	0.263483		221.413	3.96062	356.074	59.0435	1.05616	94.953	0.378183		562.026	149.874	0.606045
1904	Walter Bouldin	0.86352	0.00335835	-5.69631	2.9	1.06471	42	3.73767	289.9	3.48738	14.5969	ELEC	1	1		-40.786	0.0265609	-39.883	-40.786	0.0265609	-39.883		1.98398	0.034407	3.15382	1.98398	0.034407	3.15382		-19.401	0.030484	-18.3646	-19.401	0.030484	-18.3646	0		-21.7884	0.0426775	-20.3374	-21.7884	0.0426775	-20.3374	0		-18.1181	-18.1181	0
1973	Bayano	0.85028	0.298725	-1.20823	254	5.53733	34	3.52636	4000	3.44042	72.1609	ELEC	1	1		568.908	5.00582	739.106	568.908	5.00582	739.106		375.652	4.53191	529.737	375.652	4.53191	529.737		472.28	4.76887	634.421	472.28	4.76887	634.421	0.255574		389.805	6.67641	616.803	389.805	6.67641	616.803	0.368023		963.977	963.977	0.595628
3710	Laxede	0.84355	0.0137514	-4.28661	11.6	2.45101	47	3.85015	15.1	2.98568	4.63031	ELEC	1	1		128.561	0.0134253	129.017	128.561	0.0134253	129.017		6.26526	0.0156574	6.79762	6.26526	0.0156574	6.79762		67.4131	0.0145414	67.9075	67.4131	0.0145414	67.9075	0.00728058		58.5851	0.0203579	59.2773	58.5851	0.0203579	59.2773	0.0116768		60.3359	60.3359	0.0290172
5103	Umrong	0.840134	0.0130931	-4.33567	11	2.3979	27	3.29584	78.5	3.37759	274.566	ELEC	1	1		122.01	0.112318	125.829	122.01	0.112318	125.829		45.6524	0.0125364	46.0787	45.6524	0.0125364	46.0787		83.8313	0.062427	85.9538	83.8313	0.062427	85.9538	0.0246937		72.6573	0.0873978	75.6289	72.6573	0.0873978	75.6289	0.0392909		80.1735	80.1735	0.0937493
3967	Komani Dam	0.83816	0.00859025	-4.75713	7.2	1.97408	23	3.13549	450	3.22684	2.53531	ELEC	1	1		69.9173	0.0390938	71.2465	69.9173	0.0390938	71.2465		4.84308	0.0582861	6.82481	4.84308	0.0582861	6.82481		37.3802	0.0486899	39.0357	37.3802	0.0486899	39.0357	0.0424089		32.3056	0.0681659	34.6232	32.3056	0.0681659	34.6232	0.0669389		38.1678	38.1678	0.153592
1756	Wolf Creek	0.83135	0.191857	-1.65101	159.5	5.07204	58	4.06044	7510.7	3.421	13.5629	ELEC	3	0.5		487.066	1.82131	548.99	243.533	0.910655	274.495		94.4564	2.13673	167.105	47.2282	1.06836	83.5526		290.761	1.97902	358.048	145.381	0.989509	179.024	0.187926		244.215	2.77063	338.416	122.107	1.38531	169.208	0.278359		482.489	241.244	0.493843
1384	Carlos Ramirez Ulloa	0.82508	0.0352693	-3.34474	29.1	3.37074	23	3.13549	782	3.6055	45.7147	ELEC	1	1		244.45	1.13773	283.133	244.45	1.13773	283.133		36.3701	1.33951	81.9135	36.3701	1.33951	81.9135		140.41	1.23862	182.523	140.41	1.23862	182.523	0.230728		116.682	1.73407	175.641	116.682	1.73407	175.641	0.335677		265.812	265.812	0.561036
3052	Storglomvatn	0.82041	0.0632611	-2.76049	51.9	3.94932	12	2.48491	3468	2.59525	0.223508	ELEC	1	1		320.85	0.0390282	322.176	320.85	0.0390282	322.176		37.8769	0.0421831	39.3112	37.8769	0.0421831	39.3112		179.363	0.0406057	180.744	179.363	0.0406057	180.744	0.0076384		155.867	0.0568479	157.799	155.867	0.0568479	157.799	0.0122487		160.755	160.755	0.0304122
1078	Dardanelle Lock and Dam	0.81543	0.115645	-2.15723	94.3	4.54648	40	3.68888	599.7	3.52636	12.2442	NAVI	5	0.266667		405.384	2.13109	477.841	108.102	0.568289	127.424		66.6341	3.27061	177.835	17.7691	0.872163	47.4226		236.009	2.70085	327.838	62.9358	0.720226	87.4235	0.280104		193.39	3.78119	321.951	51.5707	1.00832	85.8535	0.399317		518.572	138.286	0.627072
1752	Barkley Dam	0.81499	0.31301	-1.16152	255.1	5.54166	43	3.7612	2568.1	3.45947	0.303487	ELEC	4	0.4		572.883	4.83034	737.115	229.153	1.93214	294.846		134.776	8.15076	411.902	53.9104	3.26031	164.761		353.83	6.49055	574.508	141.532	2.59622	229.803	0.384118		279.143	9.08677	588.094	111.657	3.63471	235.238	0.525342		1060.61	424.242	0.736808
1822	Chickamauga	0.7997	0.138802	-1.97471	111	4.70953	69	4.23411	909.4	3.46261	0.253033	NAVI	4	0.3		430.607	1.3162	475.358	129.182	0.39486	142.607		40.0126	1.45565	89.5047	12.0038	0.436695	26.8514		235.31	1.38593	282.431	70.593	0.415778	84.7294	0.166842		198.594	1.9403	264.564	59.5782	0.582089	79.3692	0.249354		365.459	109.638	0.456591
6776	Ohakuri	0.78568	0.00916404	-4.69247	7.2	1.97408	49	3.89182	133	3.12676	0.272211	ELEC	1	1		70.0561	0.0152223	70.5737	70.0561	0.0152223	70.5737		3.64295	0.0184791	4.27124	3.64295	0.0184791	4.27124		36.8495	0.0168507	37.4224	36.8495	0.0168507	37.4224	0.0153096		31.9846	0.023591	32.7867	31.9846	0.023591	32.7867	0.024464		34.0134	34.0134	0.0596477
3677	Cambambe	0.7837	0.001276	-6.66403	1	0	46	3.82864	20	3.41444	0.422563	ELEC	1	1		-169.422	0.00570626	-169.228	-169.422	0.00570626	-169.228		0.530193	0.0074718	0.784234	0.530193	0.0074718	0.784234		-84.4459	0.00658903	-84.2219	-84.4459	0.00658903	-84.2219	0		-95.3948	0.00922465	-95.0811	-95.3948	0.00922465	-95.0811	0		-94.6014	-94.6014	0
3088	Styggevatn	0.77814	0.00783921	-4.84862	6.1	1.80829	19	2.94444	274	2.35138	0.179388	ELEC	1	1		49.7834	0.000785304	49.8101	49.7834	0.000785304	49.8101		4.3907	0.000823189	4.41869	4.3907	0.000823189	4.41869		27.0871	0.000804246	27.1144	27.0871	0.000804246	27.1144	0.00100848		23.5622	0.00112595	23.6005	23.5622	0.00112595	23.6005	0.00162209		23.659	23.659	0.00409278
3705	Rebnisjaure, Sadvajaure	0.77623	0.123288	-2.09323	95.7	4.56122	35	3.55535	1345	2.77259	5.06001	ELEC	1	1		409.007	0.0851988	411.903	409.007	0.0851988	411.903		64.8113	0.109589	68.5374	64.8113	0.109589	68.5374		236.909	0.0973938	240.22	236.909	0.0973938	240.22	0.0137848		205.68	0.136351	210.316	205.68	0.136351	210.316	0.0220427		217.407	217.407	0.0539368
1353	Necaxa	0.77386	0.002326	-6.0636	1.8	0.587787	100	4.60517	43	3.2884	98.2361	ELEC	1	1		-98.431	0.00366172	-98.3065	-98.431	0.00366172	-98.3065		2.7445	0.00067736	2.76753	2.7445	0.00067736	2.76753		-47.8433	0.00216954	-47.7695	-47.8433	0.00216954	-47.7695	0		-54.0533	0.00303736	-53.95	-54.0533	0.00303736	-53.95	0		-53.7921	-53.7921	0
4802	Kulekhani	0.77268	0.00168246	-6.3875	1.3	0.262364	27	3.29584	85.3	3.16125	4.24354	ELEC	1	1		-137.75	0.00377231	-137.621	-137.75	0.00377231	-137.621		0.942967	0.00503873	1.11428	0.942967	0.00503873	1.11428		-68.4033	0.00440552	-68.2535	-68.4033	0.00440552	-68.2535	0		-77.2762	0.00616773	-77.0665	-77.2762	0.00616773	-77.0665	0		-76.7458	-76.7458	0
4490	Melka Wakena	0.77255	0.0526827	-2.94347	40.7	3.70623	20	2.99573	750	3.19458	87.6783	ELEC	1	1		289.036	0.318645	299.87	289.036	0.318645	299.87		79.1203	0.209109	86.23	79.1203	0.209109	86.23		184.078	0.263877	193.05	184.078	0.263877	193.05	0.046474		158.982	0.369428	171.542	158.982	0.369428	171.542	0.0732213		190.753	190.753	0.166555
1847	Guntersville	0.77176	0.216259	-1.53128	166.9	5.11739	70	4.2485	1293.9	3.46261	0.241677	NAVI	4	0.3		498.425	2.19624	573.097	149.528	0.658871	171.929		61.1354	2.40483	142.899	18.3406	0.721448	42.8698		279.78	2.30053	357.998	83.9341	0.690159	107.4	0.218487		233.241	3.22074	342.746	69.9722	0.966223	102.824	0.319494		510.224	153.067	0.542867
2033	Wreck Cove	0.76758	0.0057323	-5.16164	4.4	1.4816	32	3.46574	22.1	3.03495	0.35166	ELEC	1	1		9.95913	0.00797576	10.2303	9.95913	0.00797576	10.2303		2.81501	0.0108277	3.18315	2.81501	0.0108277	3.18315		6.38707	0.00940172	6.70673	6.38707	0.00940172	6.70673	0.0476623		5.5152	0.0131624	5.96272	5.5152	0.0131624	5.96272	0.0750533		6.64716	6.64716	0.170293
6653	Eildon	0.76644	0.0567559	-2.869	43.5	3.77276	54	3.98898	3390	3.30322	4.787	IRRI	2	0.333333		298.028	0.268932	307.172	99.3428	0.089644	102.391		23.7886	0.32952	34.9922	7.92952	0.10984	11.6641		160.908	0.299226	171.082	53.6362	0.0997419	57.0274	0.0594666		138.668	0.418916	152.911	46.2226	0.139639	50.9703	0.0931467		174.695	58.2315	0.206227
1895	Lay	0.76496	0.0423552	-3.16167	32.4	3.47816	95	4.55388	326.9	3.48124	18.3953	ELEC	2	0.666667		259.092	0.277709	268.534	172.728	0.185139	179.022		14.5235	0.148186	19.5619	9.68236	0.0987908	13.0412		136.808	0.212947	144.048	91.205	0.141965	96.0318	0.0502626		118.081	0.298126	128.218	78.7209	0.198751	85.4784	0.0790554		143.72	95.8135	0.178394
3698	Ligga	0.76186	0.0034127	-5.68025	2.6	0.955511	55	4.00733	5.4	2.92852	0.0349191	ELEC	1	1		-53.9144	0.00178312	-53.8538	-53.9144	0.00178312	-53.8538		1.23623	0.00177494	1.29658	1.23623	0.00177494	1.29658		-26.3391	0.00177903	-26.2786	-26.3391	0.00177903	-26.2786	0		-29.7553	0.00249064	-29.6706	-29.7553	0.00249064	-29.6706	0		-29.5411	-29.5411	0
1452	High Falls	0.76184	0.0202142	-3.90137	15.4	2.73437	80	4.38203	103.6	3.21487	4.92223	ELEC	1	1		164.225	0.0397977	165.578	164.225	0.0397977	165.578		5.6365	0.0288906	6.61878	5.6365	0.0288906	6.61878		84.9308	0.0343441	86.0985	84.9308	0.0343441	86.0985	0.0135624		73.738	0.0480818	75.3728	73.738	0.0480818	75.3728	0.0216892		77.8731	77.8731	0.0530996
2451	Passo Real	0.76172	0.252324	-1.37704	192.2	5.25854	36	3.58352	3671	3.39451	1.52474	ELEC	1	1		524.134	3.19569	632.787	524.134	3.19569	632.787		121.612	5.44313	306.678	121.612	5.44313	306.678		322.873	4.31941	469.733	322.873	4.31941	469.733	0.312646		261.808	6.04717	467.411	261.808	6.04717	467.411	0.439878		781.864	781.864	0.66515
3167	Svartevatn Dam	0.76142	0.0300754	-3.50405	22.9	3.13114	33	3.49651	1398	2.58022	11.9617	ELEC	1	1		214.359	0.00709452	214.601	214.359	0.00709452	214.601		18.3853	0.00762419	18.6445	18.3853	0.00762419	18.6445		116.372	0.00735936	116.623	116.372	0.00735936	116.623	0.00214554		101.211	0.0103031	101.562	101.211	0.0103031	101.562	0.00344919		102.097	102.097	0.00867864
4485	Finchaa	0.75732	0.237152	-1.43905	179.6	5.19073	36	3.58352	650	3.29584	1.55662	ELEC	1	1		512.304	1.90454	577.059	512.304	1.90454	577.059		114.381	3.11475	220.283	114.381	3.11475	220.283		313.343	2.50964	398.671	313.343	2.50964	398.671	0.214031		261.516	3.5135	380.975	261.516	3.5135	380.975	0.313561		563.677	563.677	0.536054
5801	Ham Thuan 1	0.75683	0.0377892	-3.27573	28.6	3.35341	8	2.07944	695	3.3673	2.28959	ELEC	2	0.666667		242.974	0.933722	274.721	161.983	0.622481	183.147		24.2953	1.05418	60.1374	16.1968	0.702787	40.0916		133.635	0.993951	167.429	89.0898	0.662634	111.619	0.201843		111.869	1.39153	159.181	74.5792	0.927688	106.121	0.297222		231.541	154.36	0.51685
1469	Mountain Chute Main	0.7501	0.0373284	-3.288	28	3.3322	42	3.73767	318.5	3.25424	7.22826	ELEC	1	1		240.311	0.158981	245.716	240.311	0.158981	245.716		19.0746	0.214101	26.354	19.0746	0.214101	26.354		129.693	0.186541	136.035	129.693	0.186541	136.035	0.0466232		112.008	0.261157	120.888	112.008	0.261157	120.888	0.0734513		134.468	134.468	0.167025
6198	Pulangi 4	0.74757	0.0139117	-4.27502	10.4	2.34181	23	3.13549	100	3.44042	311.267	ELEC	1	1		115.458	0.180619	121.599	115.458	0.180619	121.599		54.3371	0.0139945	54.8129	54.3371	0.0139945	54.8129		84.8976	0.0973069	88.206	84.8976	0.0973069	88.206	0.037508		73.4308	0.13623	78.0626	73.4308	0.13623	78.0626	0.0593345		85.1466	85.1466	0.137595
4026	Kremasta	0.74503	0.0838892	-2.47826	62.5	4.13517	44	3.78419	4750	3.45316	1.66372	ELEC	2	0.666667		348.204	0.977014	381.423	232.136	0.651343	254.282		36.8989	1.50336	88.0132	24.5993	1.00224	58.6754		192.552	1.24019	234.718	128.368	0.826791	156.479	0.179647		162.038	1.73626	221.071	108.026	1.15751	147.381	0.267031		311.357	207.571	0.479574
3150	Solbergfoss	0.74352	0.0944158	-2.36005	70.2	4.25135	85	4.44265	157	3.00568	4.07897	ELEC	2	0.666667		364.732	0.0912173	367.834	243.155	0.0608115	245.222		22.8909	0.0587501	24.8884	15.2606	0.0391667	16.5923		193.812	0.0749837	196.361	129.208	0.0499891	130.907	0.0129835		168.285	0.104977	171.854	112.19	0.0699848	114.569	0.0207689		177.313	118.208	0.0509159
299	Hungry Horse	0.74228	0.101444	-2.28825	75.3	4.32148	57	4.04305	3678.3	3.23475	2.55784	IRRI	3	0.333333		374.872	0.376202	387.663	124.957	0.125401	129.221		38.4118	0.444679	53.5309	12.8039	0.148226	17.8436		206.642	0.41044	220.597	68.8807	0.136813	73.5323	0.0632601		177.964	0.574617	197.501	59.3215	0.191539	65.8338	0.0989207		227.381	75.7938	0.217331
5189	Miyun	0.74073	0.164297	-1.80608	121.7	4.80156	49	3.89182	4375	3.41773	13.3455	IRRI	3	0.333333		447.849	1.69682	505.541	149.283	0.565606	168.514		88.564	2.20606	163.57	29.5213	0.735354	54.5234		268.206	1.95144	334.555	89.4021	0.65048	111.518	0.19832		224.714	2.73202	317.603	74.9047	0.910672	105.868	0.292468		459.668	153.223	0.511138
1075	Robert S. Kerr Lock and Dam	0.73818	0.183424	-1.69595	135.4	4.90823	39	3.66356	648.4	3.53806	0.157592	NAVI	3	0.333333		465.312	3.94406	599.411	155.104	1.31469	199.804		82.6896	6.87592	316.471	27.5632	2.29197	105.49		274.001	5.40999	457.941	91.3337	1.80333	152.647	0.401667		214.469	7.57399	471.984	71.4896	2.52466	157.328	0.545602		865.832	288.611	0.752297
1460	Chats Falls Main	0.73704	0.0990448	-2.31218	73	4.29046	78	4.35671	151	3.26576	13.6514	ELEC	1	1		370.559	0.332211	381.854	370.559	0.332211	381.854		38.0568	0.246068	46.4231	38.0568	0.246068	46.4231		204.308	0.28914	214.138	204.308	0.28914	214.138	0.0459084		176.47	0.404795	190.233	176.47	0.404795	190.233	0.0723484		211.282	211.282	0.164767
2400	Bariri	0.73548	0.0600968	-2.8118	44.2	3.78872	44	3.78419	960	3.39786	128.699	ELEC	2	0.666667		300.758	0.513969	318.233	200.505	0.342646	212.155		109.077	0.219539	116.541	72.7179	0.146359	77.6941		204.917	0.366754	217.387	136.611	0.244503	144.925	0.0573615		176.657	0.513455	194.114	117.771	0.342304	129.41	0.089934		220.814	147.209	0.199974
46	Jordan	0.73311	0.00109124	-6.82044	0.8	-0.223144	95	4.55388	20	3.02042	0.0486878	ELEC	1	1		-196.321	0.000466315	-196.305	-196.321	0.000466315	-196.305		0.157461	0.000218711	0.164897	0.157461	0.000218711	0.164897		-98.0817	0.000342513	-98.0701	-98.0817	0.000342513	-98.0701	0		-110.831	0.000479518	-110.815	-110.831	0.000479518	-110.815	0		-110.79	-110.79	0
1980	Calima	0.73242	0.00737282	-4.90996	5.4	1.6864	44	3.78419	581	3.21888	29.7271	ELEC	1	1		35.0018	0.0193401	35.6594	35.0018	0.0193401	35.6594		5.48274	0.0189483	6.12698	5.48274	0.0189483	6.12698		20.2423	0.0191442	20.8932	20.2423	0.0191442	20.8932	0.0311538		17.5262	0.0268019	18.4374	17.5262	0.0268019	18.4374	0.0494246		19.8311	19.8311	0.116229
4347	Serebrianka 2	0.73205	0.0375657	-3.28166	27.5	3.31419	37	3.61092	428	2.72785	22.152	ELEC	1	1		238.2	0.016453	238.759	238.2	0.016453	238.759		26.2888	0.0164143	26.8469	26.2888	0.0164143	26.8469		132.244	0.0164337	132.803	132.244	0.0164337	132.803	0.00420732		114.98	0.0230072	115.762	114.98	0.0230072	115.762	0.00675733		116.959	116.959	0.0169172
3351	Vouglans	0.72907	0.0197512	-3.92454	14.4	2.66723	41	3.71357	605	3.16969	0.241527	ELEC	3	0.5		156.033	0.0522234	157.809	78.0167	0.0261117	78.9045		8.70661	0.0716984	11.1444	4.35331	0.0358492	5.57218		82.37	0.0619609	84.4766	41.185	0.0309804	42.2383	0.0249379		71.388	0.0867452	74.3374	35.694	0.0433726	37.1687	0.039675		78.8481	39.4241	0.0946134
6796	Tekapo Lake Control	0.71777	0.13124	-2.03073	94.2	4.54542	58	4.06044	877	3.054	4.26637	ELEC	1	1		409.029	0.222854	416.606	409.029	0.222854	416.606		51.4056	0.238759	59.5235	51.4056	0.238759	59.5235		230.217	0.230807	238.065	230.217	0.230807	238.065	0.0329635		199.269	0.323129	210.255	199.269	0.323129	210.255	0.0522527		227.058	227.058	0.122388
6631	Geehi	0.71371	0.000420339	-7.77445	0.3	-1.20397	43	3.7612	21.1	3.04927	10.1399	ELEC	1	1		-314.521	0.000312922	-314.51	-314.521	0.000312922	-314.51		0.225747	0.000317455	0.236541	0.225747	0.000317455	0.236541		-157.148	0.000315188	-157.137	-157.148	0.000315188	-157.137	0		-177.575	0.000441264	-177.56	-177.575	0.000441264	-177.56	0		-177.537	-177.537	0
4357	Nizhne-Svirskaya	0.69372	0.0246497	-3.70299	17.1	2.83908	76	4.33073	119	3.07269	39.3783	ELEC	2	0.666667		177.899	0.0275461	178.836	118.6	0.0183641	119.224		16.605	0.0144046	17.0948	11.07	0.00960309	11.3965		97.2522	0.0209754	97.9654	64.8348	0.0139836	65.3102	0.00727975		84.5167	0.0293655	85.5151	56.3445	0.019577	57.0101	0.0116755		87.0421	58.0281	0.0290139
1029	Pensacola	0.6912	0.146846	-1.91837	101.5	4.62006	69	4.23411	2710	3.51155	10.7423	ELEC	2	0.666667		421.785	1.7535	481.404	281.19	1.169	320.936		59.0054	1.73063	117.847	39.3369	1.15375	78.5646		240.395	1.74206	299.626	160.264	1.16138	199.75	0.197681		201.444	2.43889	284.366	134.296	1.62593	189.578	0.291604		411.189	274.126	0.510093
42	Diablo	0.6894	0.0037714	-5.58031	2.6	0.955511	80	4.38203	111	3.09104	0.785511	ELEC	4	0.4		-53.8277	0.00314728	-53.7207	-21.5311	0.00125891	-21.4883		0.882726	0.00209726	0.954032	0.35309	0.000838904	0.381613		-26.4725	0.00262227	-26.3833	-10.589	0.00104891	-10.5533	0		-29.9023	0.00367118	-29.7775	-11.9609	0.00146847	-11.911	0		-29.5866	-11.8346	0
1799	Calderwood	0.68791	0.00232589	-6.06365	1.6	0.470004	79	4.36945	50.7	3.3673	15.0405	ELEC	1	1		-112.606	0.00623677	-112.394	-112.606	0.00623677	-112.394		0.915985	0.00401507	1.0525	0.915985	0.00401507	1.0525		-55.8448	0.00512592	-55.6705	-55.8448	0.00512592	-55.6705	0		-63.082	0.00717629	-62.838	-63.082	0.00717629	-62.838	0		-62.4648	-62.4648	0
5217	Fenhe	0.68514	0.0307966	-3.48035	21.1	3.04927	48	3.8712	733	3.31419	0.29601	IRRI	3	0.333333		204.682	0.150147	209.787	68.2273	0.050049	69.929		12.4183	0.200656	19.2406	4.13945	0.0668853	6.41355		108.55	0.175401	114.514	36.1834	0.0584672	38.1713	0.052078		93.6633	0.245562	102.012	31.2211	0.081854	34.0041	0.081844		114.782	38.2606	0.183987
4495	Gitaru	0.68234	0.00366386	-5.60924	2.5	0.916291	31	3.43399	20	3.46886	36.8753	ELEC	1	1		-58.5737	0.0340216	-57.417	-58.5737	0.0340216	-57.417		3.26781	0.0366279	4.51316	3.26781	0.0366279	4.51316		-27.6529	0.0353248	-26.4519	-27.6529	0.0353248	-26.4519	0		-31.0917	0.0494547	-29.4102	-31.0917	0.0494547	-29.4102	0		-26.8386	-26.8386	0
1026	Table Rock Dam	0.6819	0.173193	-1.75335	118.1	4.77153	50	3.91202	4270.3	3.47816	0.129801	FCON	5	0.266667		446.387	2.33482	525.771	119.036	0.62262	140.205		67.6374	3.43244	184.34	18.0366	0.915317	49.1574		257.012	2.88363	355.055	68.5365	0.768968	94.6815	0.276136		210.855	4.03708	348.116	56.2279	1.07656	92.8308	0.394297		558.044	148.812	0.622154
396	Palisades	0.67929	0.0877387	-2.43339	59.6	4.08766	53	3.97029	1480.2	3.26957	1.17647	IRRI	5	0.266667		343.418	0.391716	356.736	91.5781	0.104458	95.1296		33.8238	0.493044	50.5873	9.01968	0.131479	13.4899		188.621	0.44238	203.662	50.2989	0.117968	54.3098	0.0738525		162.145	0.619332	183.202	43.2386	0.165155	48.8539	0.11494		215.407	57.442	0.247264
4009	Polyphyto	0.67596	0.083141	-2.48722	56.2	4.02892	35	3.55535	2244	3.34286	0.0922253	ELEC	2	0.666667		335.237	0.698669	358.992	223.491	0.46578	239.328		39.2353	1.11856	77.2663	26.1569	0.745705	51.5109		187.236	0.908614	218.129	124.824	0.605742	145.419	0.141627		158.879	1.27206	202.129	105.92	0.848039	134.753	0.213972		268.276	178.851	0.407777
2744	Saucelle	0.67514	0.00755399	-4.88568	5.1	1.62924	53	3.97029	181.5	3.39786	11.7278	ELEC	1	1		28.1669	0.0387483	29.4844	28.1669	0.0387483	29.4844		3.77492	0.042304	5.21326	3.77492	0.042304	5.21326		15.9709	0.0405261	17.3488	15.9709	0.0405261	17.3488	0.0794226		13.7156	0.0567366	15.6446	13.7156	0.0567366	15.6446	0.123304		18.5949	18.5949	0.262402
3118	Tunhovd Fyllingsdam	0.67322	0.0381747	-3.26558	25.7	3.24649	43	3.7612	352	2.85647	2.12693	ELEC	1	1		230.201	0.026731	231.109	230.201	0.026731	231.109		17.1908	0.0315404	18.2632	17.1908	0.0315404	18.2632		123.696	0.0291357	124.686	123.696	0.0291357	124.686	0.00794484		107.486	0.0407899	108.873	107.486	0.0407899	108.873	0.0127383		110.994	110.994	0.0316046
1399	Little Long	0.65919	0.021845	-3.82378	14.4	2.66723	46	3.82864	357.6	3.17805	3.48151	ELEC	1	1		156.54	0.0560088	158.444	156.54	0.0560088	158.444		9.80022	0.0693068	12.1567	9.80022	0.0693068	12.1567		83.17	0.0626578	85.3003	83.17	0.0626578	85.3003	0.0249749		72.0809	0.0877209	75.0635	72.0809	0.0877209	75.0635	0.0397332		79.6249	79.6249	0.0947442
6645	Rocky Valley	0.65881	0.0027322	-5.90265	1.8	0.587787	50	3.91202	28.4	2.98062	0.262153	ELEC	1	1		-98.3328	0.00186352	-98.2694	-98.3328	0.00186352	-98.2694		1.07093	0.00195104	1.13726	1.07093	0.00195104	1.13726		-48.6309	0.00190728	-48.5661	-48.6309	0.00190728	-48.5661	0		-54.9445	0.00267019	-54.8537	-54.9445	0.00267019	-54.8537	0		-54.7149	-54.7149	0
3858	Vidraru	0.65869	0.00804627	-4.82255	5.3	1.66771	44	3.78419	469	3.06339	12.5486	ELEC	1	1		32.9152	0.0106427	33.2771	32.9152	0.0106427	33.2771		4.48727	0.0114174	4.87546	4.48727	0.0114174	4.87546		18.7012	0.0110301	19.0763	18.7012	0.0110301	19.0763	0.0196591		16.2213	0.0154421	16.7464	16.2213	0.0154421	16.7464	0.031352		17.5494	17.5494	0.0756735
1976	Porce 2	0.65479	0.0146612	-4.22255	9.6	2.26176	8	2.07944	234	3.31782	6.84182	ELEC	1	1		106.007	0.244687	114.326	106.007	0.244687	114.326		10.1484	0.24327	18.4196	10.1484	0.24327	18.4196		58.0775	0.243978	66.3728	58.0775	0.243978	66.3728	0.12498		49.4491	0.341569	61.0624	49.4491	0.341569	61.0624	0.190188		78.824	78.824	0.372665
1899	Mitchell	0.65289	0.0301735	-3.50079	19.7	2.98062	86	4.45435	212.2	3.48124	0.263646	ELEC	2	0.666667		196.269	0.20065	203.091	130.846	0.133767	135.394		5.90479	0.146869	10.8983	3.93652	0.0979126	7.26555		101.087	0.17376	106.995	67.3913	0.11584	71.3298	0.055216		87.1776	0.243263	95.4485	58.1184	0.162176	63.6324	0.0866536		108.098	72.0655	0.193534
5789	Niululing	0.64633	0.0391441	-3.24051	25.3	3.2308	30	3.4012	780	3.46886	2.70617	ELEC	2	0.666667		228.547	0.569322	247.904	152.365	0.379548	165.269		20.6474	0.923861	52.0587	13.7649	0.615907	34.7058		124.597	0.746592	149.981	83.0648	0.497728	99.9876	0.169248		105.1	1.04523	140.637	70.0665	0.696819	93.7583	0.252691		194.989	129.993	0.460998
2433	Acaray Iguazu	0.64397	0.0163051	-4.11628	10.5	2.35138	37	3.61092	4290	3.47816	137.093	ELEC	1	1		117.189	0.18057	123.328	117.189	0.18057	123.328		31.6981	0.0729833	34.1796	31.6981	0.0729833	34.1796		74.4434	0.126777	78.7538	74.4434	0.126777	78.7538	0.0547326		64.2054	0.177487	70.2399	64.2054	0.177487	70.2399	0.0859136		79.4693	79.4693	0.192073
1420	Rocky Island Control Dam	0.64166	0.027273	-3.60186	17.5	2.8622	60	4.09434	384.8	3.17805	5.45095	ELEC	1	1		181.317	0.059585	183.342	181.317	0.059585	183.342		10.735	0.0591714	12.7468	10.735	0.0591714	12.7468		96.0257	0.0593782	98.0446	96.0257	0.0593782	98.0446	0.0205912		83.2799	0.0831295	86.1063	83.2799	0.0831295	86.1063	0.0328246		90.4291	90.4291	0.0790579
6817	La Rance	0.63758	0.0431318	-3.14349	27.5	3.31419	43	3.7612	184	3.04927	0.146402	ELEC	1	1		239.546	0.0735686	242.048	239.546	0.0735686	242.048		18.4984	0.0944319	21.7091	18.4984	0.0944319	21.7091		129.022	0.0840003	131.878	129.022	0.0840003	131.878	0.0216564		111.878	0.1176	115.877	111.878	0.1176	115.877	0.0345058		121.992	121.992	0.0829042
5629	Chitan	0.62966	0.0919544	-2.38646	57.9	4.05872	29	3.3673	870	3.46886	2.94581	ELEC	1	1		340.955	1.59859	395.307	340.955	1.59859	395.307		49.2432	2.65994	139.681	49.2432	2.65994	139.681		195.099	2.12926	267.494	195.099	2.12926	267.494	0.270641		160.325	2.98097	261.678	160.325	2.98097	261.678	0.38732		416.688	416.688	0.61524
4361	Uglich	0.62802	0.27945	-1.27493	175.5	5.16764	69	4.23411	1240	3.14415	311.267	NAVI	3	0.333333		519.755	0.715605	544.086	173.252	0.238535	181.362		1021.4	0.0323157	1022.5	340.466	0.0107719	340.832		770.576	0.37396	783.291	256.859	0.124653	261.097	0.0162324		668.748	0.523545	686.549	222.916	0.174515	228.85	0.0259275		713.773	237.924	0.06308
2803	Cedillo	0.62556	0.00927169	-4.68079	5.8	1.75786	34	3.52636	260	3.46261	0.62666	ELEC	1	1		44.0608	0.0922093	47.1959	44.0608	0.0922093	47.1959		4.47962	0.140922	9.27097	4.47962	0.140922	9.27097		24.2702	0.116566	28.2334	24.2702	0.116566	28.2334	0.140374		20.5999	0.163192	26.1484	20.5999	0.163192	26.1484	0.212194		34.6344	34.6344	0.405219
41	Ross	0.61912	0.0565319	-2.87295	35	3.55535	60	4.09434	1791.9	3.08191	0.0177367	ELEC	4	0.4		271.81	0.0912623	274.913	108.724	0.0365049	109.965		18.9266	0.0938643	22.118	7.57065	0.0375457	8.8472		145.368	0.0925633	148.515	58.1473	0.0370253	59.4061	0.0211908		126.061	0.129589	130.467	50.4245	0.0518355	52.1869	0.0337711		137.206	54.8823	0.0812256
2333	Los Reyunos	0.61415	0.00895547	-4.71549	5.5	1.70475	29	3.3673	300	3.39115	3.00905	IRRI	2	0.333333		37.5928	0.0723025	40.0511	12.5309	0.0241008	13.3504		4.80194	0.107111	8.44371	1.60065	0.0357036	2.81457		21.1974	0.0897066	24.2474	7.0658	0.0299022	8.08247	0.125788		18.0452	0.125589	22.3153	6.01508	0.0418631	7.43842	0.19135		28.8459	9.6153	0.374427
4028	Kastraki	0.61084	0.0330692	-3.40915	20.2	3.00568	40	3.68888	950	3.46574	0.0320051	ELEC	2	0.666667		199.986	0.370653	212.588	133.324	0.247102	141.725		14.6827	0.56417	33.8645	9.78846	0.376113	22.5763		107.334	0.467412	123.226	71.5561	0.311608	82.1508	0.128966		91.3148	0.654376	113.564	60.8765	0.436251	75.709	0.195915		147.591	98.3941	0.381299
4384	Khrami 1	0.59978	0.0365134	-3.31008	21.9	3.08649	61	4.11087	312	3.09104	31.9174	ELEC	1	1		210.543	0.056096	212.45	210.543	0.056096	212.45		24.6342	0.0407416	26.0194	24.6342	0.0407416	26.0194		117.589	0.0484188	119.235	117.589	0.0484188	119.235	0.0138067		102.088	0.0677863	104.393	102.088	0.0677863	104.393	0.0220775		107.918	107.918	0.0540192
3798	Dniestr	0.59911	0.125353	-2.07662	75.1	4.31882	28	3.3322	3000	3.21084	0.350689	ELEC	3	0.5		380.335	0.739804	405.488	190.167	0.369902	202.744		64.2906	1.14939	103.37	32.1453	0.574696	51.685		222.313	0.944598	254.429	111.156	0.472299	127.214	0.126229		189.237	1.32244	234.2	94.6184	0.661219	117.1	0.191985		302.966	151.483	0.375387
2551	Thorisos	0.59677	0.111266	-2.19583	66.4	4.1957	37	3.61092	1180	2.37024	22.8502	ELEC	1	1		362.11	0.0118217	362.512	362.11	0.0118217	362.512		78.7056	0.0101861	79.0519	78.7056	0.0101861	79.0519		220.408	0.0110039	220.782	220.408	0.0110039	220.782	0.00169457		191.706	0.0154054	192.23	191.706	0.0154054	192.23	0.00272478		193.031	193.031	0.00686348
1829	Nickajack	0.59541	0.065669	-2.72313	39.1	3.66612	42	3.73767	310.3	3.45316	19.5441	NAVI	3	0.333333		287.351	0.758064	313.125	95.7836	0.252688	104.375		42.3115	0.946066	74.4778	14.1038	0.315355	24.8259		164.831	0.852065	193.801	54.9437	0.284022	64.6004	0.149484		139.637	1.19289	180.195	46.5457	0.39763	60.0651	0.22508		242.226	80.7419	0.423525
5714	Changhu	0.59197	0.0138521	-4.27932	8.2	2.10413	37	3.61092	150	3.48431	3.12753	ELEC	2	0.666667		86.8412	0.153178	92.0492	57.8941	0.102119	61.3661		6.84105	0.225621	14.5122	4.5607	0.150414	9.67478		46.8411	0.1894	53.2807	31.2274	0.126266	35.5205	0.120862		39.9146	0.26516	48.93	26.6097	0.176773	32.62	0.184251		62.7183	41.8122	0.363589
68	Swift 1	0.59162	0.0282276	-3.56746	16.7	2.81541	51	3.93183	931.9	3.16548	0.0811714	ELEC	3	0.5		175.916	0.0662536	178.169	87.9581	0.0331268	89.0844		10.855	0.0778548	13.5021	5.42752	0.0389274	6.75105		93.3856	0.0720542	95.8355	46.6928	0.0360271	47.9177	0.025563		80.927	0.100876	84.3568	40.4635	0.0504379	42.1784	0.040658		89.6023	44.8012	0.0968203
6802	Waitaki	0.59048	0.00948381	-4.65817	5.6	1.72277	75	4.31749	53.2	3.054	3.93498	ELEC	1	1		39.8891	0.00829325	40.171	39.8891	0.00829325	40.171		2.80165	0.00580642	2.99907	2.80165	0.00580642	2.99907		21.3454	0.00704984	21.585	21.3454	0.00704984	21.585	0.0111047		18.5393	0.00986977	18.8749	18.5393	0.00986977	18.8749	0.0177788		19.3881	19.3881	0.0437794
3097	Holjes	0.58766	0.0364156	-3.31276	21.4	3.06339	48	3.8712	270	2.94969	2.96863	ELEC	1	1		207.74	0.0354239	208.944	207.74	0.0354239	208.944		15.7377	0.0391631	17.0692	15.7377	0.0391631	17.0692		111.739	0.0372935	113.007	111.739	0.0372935	113.007	0.0112204		97.0479	0.0522109	98.8231	97.0479	0.0522109	98.8231	0.0179631		101.538	101.538	0.0442212
3085	Zakariasvatn	0.5875	0.00221277	-6.11351	1.3	0.262364	40	3.68888	70	2.58022	7.58571	ELEC	1	1		-137.621	0.000283106	-137.612	-137.621	0.000283106	-137.612		1.1634	0.000259257	1.17222	1.1634	0.000259257	1.17222		-68.2289	0.000271182	-68.2197	-68.2289	0.000271182	-68.2197	0		-77.0975	0.000379654	-77.0846	-77.0975	0.000379654	-77.0846	0		-77.0649	-77.0649	0
895	Gavins Point Dam	0.58434	0.145121	-1.93019	84.8	4.4403	51	3.93183	666.1	3.43076	4.31268	FCON	5	0.266667		399.735	1.50838	451.02	106.596	0.402235	120.272		62.4544	1.98288	129.872	16.6545	0.528768	34.6326		231.095	1.74563	290.446	61.6252	0.465502	77.4523	0.204346		193.337	2.44388	276.429	51.5564	0.651702	73.7143	0.300591		403.51	107.603	0.520864
6196	Angat	0.58395	0.0275709	-3.591	16.1	2.77882	41	3.71357	1075	3.41773	8.78939	ELEC	4	0.4		171.354	0.236525	179.396	68.5416	0.09461	71.7583		14.7048	0.316113	25.4527	5.88192	0.126445	10.1811		93.0294	0.276319	102.424	37.2118	0.110528	40.9697	0.0917249		79.7143	0.386847	92.867	31.8857	0.154739	37.1468	0.14163		112.983	45.1932	0.294459
4045	N'Zilo 1	0.58323	0.387154	-0.948932	225.8	5.41965	56	4.02535	2770	3.40453	0.355211	ELEC	1	1		576.133	3.9729	711.211	576.133	3.9729	711.211		139.476	5.16757	315.173	139.476	5.16757	315.173		357.804	4.57023	513.192	357.804	4.57023	513.192	0.302787		291.089	6.39832	508.632	291.089	6.39832	508.632	0.427702		841.345	841.345	0.654019
1963	5 de Noviembre	0.58243	0.00858472	-4.75777	5	1.60944	43	3.7612	150	3.5175	3.93977	ELEC	2	0.666667		26.0331	0.0903771	29.1059	17.3554	0.0602514	19.4039		4.03433	0.12348	8.23266	2.68956	0.0823201	5.48844		15.0337	0.106929	18.6693	10.0225	0.0712857	12.4462	0.194735		12.6067	0.1497	17.6965	8.40447	0.0998	11.7977	0.287616		25.4809	16.9873	0.505249
3702	Akkats	0.5808	0.0568182	-2.8679	33	3.49651	36	3.58352	42	2.94444	2.31464	ELEC	1	1		264.798	0.0725683	267.265	264.798	0.0725683	267.265		27.8704	0.0928465	31.0271	27.8704	0.0928465	31.0271		146.334	0.0827074	149.146	146.334	0.0827074	149.146	0.0188543		126.945	0.11579	130.882	126.945	0.11579	130.882	0.0300796		136.903	136.903	0.0727374
3045	Taabo	0.57606	0.0515571	-2.96506	29.7	3.39115	30	3.4012	621	3.52046	77.6509	ELEC	1	1		250.846	0.993908	284.639	250.846	0.993908	284.639		69.0224	0.776399	95.42	69.0224	0.776399	95.42		159.934	0.885154	190.029	159.934	0.885154	190.029	0.158371		135.23	1.23922	177.364	135.23	1.23922	177.364	0.237553		241.803	241.803	0.440741
3136	Songa Hoveddam	0.57587	0.0439335	-3.12508	25.3	3.2308	47	3.85015	638.6	2.63906	0.15476	ELEC	1	1		229.706	0.0110818	230.082	229.706	0.0110818	230.082		17.888	0.011383	18.275	17.888	0.011383	18.275		123.797	0.0112324	124.179	123.797	0.0112324	124.179	0.00307542		107.654	0.0157254	108.188	107.654	0.0157254	108.188	0.00494197		109.006	109.006	0.0124065
3346	Hongrin Nord	0.57345	0.00139506	-6.57481	0.8	-0.223144	40	3.68888	53.2	2.94444	0.281463	ELEC	1	1		-196.247	0.000847693	-196.219	-196.247	0.000847693	-196.219		0.623174	0.000935664	0.654987	0.623174	0.000935664	0.654987		-97.8121	0.000891678	-97.7818	-97.8121	0.000891678	-97.7818	0		-110.524	0.00124835	-110.481	-110.524	0.00124835	-110.481	0		-110.416	-110.416	0
2552	Sultartangi	0.57315	0.0122132	-4.40524	7	1.94591	26	3.2581	116	2.43361	9.80905	ELEC	1	1		67.4034	0.00151541	67.4549	67.4034	0.00151541	67.4549		7.64755	0.00146779	7.69746	7.64755	0.00146779	7.69746		37.5255	0.0014916	37.5762	37.5255	0.0014916	37.5762	0.00134964		32.6405	0.00208824	32.7116	32.6405	0.00208824	32.7116	0.00217049		32.8201	32.8201	0.00547191
5935	Hwachon	0.56856	0.0434431	-3.1363	24.7	3.2068	65	4.17439	1020	3.29584	10.8912	ELEC	3	0.5		226.698	0.165118	232.313	113.349	0.0825591	116.156		18.4737	0.148	23.5057	9.23687	0.074	11.7529		122.586	0.156559	127.909	61.2931	0.0782796	63.9546	0.0416156		105.958	0.219183	113.41	52.979	0.109591	56.7051	0.0657103		124.808	62.4038	0.15103
5087	Yamzho Yumco	0.56519	1.00303	0.00302096	566.9	6.34018	13	2.56495	42	2.7213	0.110775	ELEC	1	1		835.869	1.68595	893.191	835.869	1.68595	893.191		593.859	2.00644	662.078	593.859	2.00644	662.078		714.864	1.8462	777.634	714.864	1.8462	777.634	0.0807201		613.771	2.58468	701.65	613.771	2.58468	701.65	0.125246		836.054	836.054	0.265871
3910	Visegrad	0.56341	0.0154417	-4.17068	8.7	2.16332	20	2.99573	161	3.26194	55.9728	ELEC	1	1		94.3487	0.101548	97.8013	94.3487	0.101548	97.8013		17.8909	0.0835425	20.7314	17.8909	0.0835425	20.7314		56.1198	0.0925455	59.2664	56.1198	0.0925455	59.2664	0.0530916		48.4152	0.129564	52.8204	48.4152	0.129564	52.8204	0.083399		59.5577	59.5577	0.187087
2369	Manso	0.56177	0.0879363	-2.43114	49.4	3.89995	4	1.38629	2600	3.44362	41.5134	FCON	3	0.333333		320.876	6.00219	524.951	106.959	2.00073	174.984		95.7914	3.0547	199.651	31.9305	1.01823	66.5504		208.334	4.52845	362.301	69.4446	1.50948	120.767	0.42497		161.235	6.33982	376.789	53.7449	2.11327	125.596	0.572082		706.46	235.487	0.771771
3888	Zvornik	0.555	0.0142342	-4.25211	7.9	2.06686	54	3.98898	89	3.29584	271.494	ELEC	1	1		82.4482	0.0509321	84.1799	82.4482	0.0509321	84.1799		47.0622	0.00404166	47.1996	47.0622	0.00404166	47.1996		64.7552	0.0274869	65.6897	64.7552	0.0274869	65.6897	0.0142268		56.2155	0.0384816	57.5239	56.2155	0.0384816	57.5239	0.0227449		59.5249	59.5249	0.0555972
5127	Kinda	0.55131	0.0477046	-3.04273	26.3	3.26957	23	3.13549	1080	3.59182	55.1259	IRRI	2	0.333333		235.283	1.5273	287.211	78.4276	0.5091	95.737		54.0534	1.51225	105.47	18.0178	0.504082	35.1566		144.668	1.51977	196.34	48.2227	0.506591	65.4468	0.263177		119.144	2.12768	191.485	39.7146	0.709227	63.8283	0.37779		302.124	100.708	0.605647
3336	Valle di Lei	0.55109	0.00326625	-5.72411	1.8	0.587787	48	3.8712	200	2.45101	0.493724	ELEC	1	1		-98.2036	0.000218295	-98.1962	-98.2036	0.000218295	-98.1962		1.32407	0.000186064	1.33039	1.32407	0.000186064	1.33039		-48.4398	0.000202179	-48.4329	-48.4398	0.000202179	-48.4329	0		-54.7361	0.000283051	-54.7264	-54.7361	0.000283051	-54.7264	0		-54.7117	-54.7117	0
3909	Rama	0.54164	0.0206779	-3.87869	11.2	2.41591	40	3.68888	487	3.19048	46.2461	ELEC	1	1		126.013	0.0616706	128.11	126.013	0.0616706	128.11		19.5256	0.0515902	21.2797	19.5256	0.0515902	21.2797		72.7694	0.0566304	74.6948	72.7694	0.0566304	74.6948	0.0257773		63.059	0.0792826	65.7546	63.059	0.0792826	65.7546	0.0409949		69.8773	69.8773	0.0975753
3411	Le Mont Cenis	0.5403	0.00703313	-4.95712	3.8	1.335	41	3.71357	332.2	2.68102	0.898666	ELEC	1	1		-7.36921	0.00171082	-7.31105	-7.36921	0.00171082	-7.31105		3.15034	0.0017586	3.21013	3.15034	0.0017586	3.21013		-2.10944	0.00173471	-2.05046	-2.10944	0.00173471	-2.05046	0		-2.376	0.00242859	-2.29343	-2.376	0.00242859	-2.29343	0		-2.16714	-2.16714	0
70	Yale	0.54024	0.025174	-3.68194	13.6	2.61007	56	4.02535	495.9	3.23475	2.09785	ELEC	4	0.4		150.466	0.0737164	152.973	60.1865	0.0294866	61.189		9.54404	0.0791148	12.2339	3.81762	0.0316459	4.89358		80.0051	0.0764156	82.6032	32.002	0.0305662	33.0413	0.0314531		69.2667	0.106982	72.9041	27.7067	0.0427927	29.1616	0.0498927		78.4671	31.3869	0.117252
4350	Kumskaya	0.54002	1.8903	0.636736	1020.8	6.92834	46	3.82864	10800	2.8792	0.209343	ELEC	1	1		1121.25	2.80296	1216.55	1121.25	2.80296	1216.55		781.079	3.58488	902.965	781.079	3.58488	902.965		951.163	3.19392	1059.76	951.163	3.19392	1059.76	0.10247		813.395	4.47148	965.425	813.395	4.47148	965.425	0.157475		1197.94	1197.94	0.321007
5717	Hemianshi	0.53892	0.0183701	-3.99703	9.9	2.29253	35	3.55535	296	3.49043	2.11427	IRRI	2	0.333333		110.607	0.229008	118.393	36.869	0.076336	39.4644		9.07118	0.343335	20.7446	3.02373	0.114445	6.91486		59.839	0.286172	69.5689	19.9463	0.0953905	23.1896	0.139859		50.7951	0.40064	64.4169	16.9317	0.133547	21.4723	0.211463		85.2501	28.4167	0.404164
4683	Andizhan	0.53771	0.0777371	-2.55442	41.8	3.7329	29	3.3673	1800	3.48431	36.2565	ELEC	2	0.666667		298.305	1.40595	346.108	198.87	0.937297	230.738		69.6609	1.63103	125.116	46.4406	1.08735	83.4105		183.983	1.51849	235.612	122.655	1.01232	157.074	0.219125		153.354	2.12588	225.634	102.236	1.41725	150.422	0.320342		336.179	224.12	0.543834
249	Big Horn	0.53349	0.0905359	-2.40201	48.3	3.87743	37	3.61092	1770	3.05871	5.39741	ELEC	1	1		318.795	0.206011	325.799	318.795	0.206011	325.799		46.9372	0.26422	55.9207	46.9372	0.26422	55.9207		182.866	0.235115	190.86	182.866	0.235115	190.86	0.0418837		158.054	0.329162	169.246	158.054	0.329162	169.246	0.0661257		186.362	186.362	0.151897
5100	Umiam	0.531512	0.0142988	-4.24758	7.6	2.02815	45	3.80666	182.7	3.22684	311.267	ELEC	2	0.666667		77.8047	0.0430403	79.2681	51.8698	0.0286935	52.8454		54.1338	0.0025212	54.2195	36.0892	0.0016808	36.1463		65.9692	0.0227807	66.7438	43.9795	0.0151872	44.4959	0.0116048		57.2925	0.031893	58.3769	38.195	0.021262	38.9179	0.0185752		60.0354	40.0236	0.0456864
1768	Old Hickory Dam	0.53004	0.11018	-2.20564	58.4	4.06732	55	4.00733	672.2	3.46574	13.0932	ELEC	4	0.4		346.398	1.20571	387.392	138.559	0.482284	154.957		55.4869	1.34832	101.33	22.1948	0.539326	40.5319		200.942	1.27701	244.361	80.3769	0.510805	97.7443	0.177682		169.175	1.78782	229.961	67.6702	0.715127	91.9845	0.264331		322.928	129.171	0.47612
4417	Hirfanli	0.5298	0.347112	-1.05811	183.9	5.21439	50	3.91202	5980	3.34639	4.52294	ELEC	1	1		541.747	2.92739	641.278	541.747	2.92739	641.278		152.066	3.80863	281.559	152.066	3.80863	281.559		346.906	3.36801	461.419	346.906	3.36801	461.419	0.248175		286.922	4.71522	447.239	286.922	4.71522	447.239	0.35846		692.43	692.43	0.585631
1770	Norris	0.52746	0.166837	-1.79074	88	4.47734	73	4.29046	3147.8	3.41444	10.9856	FCON	4	0.3		409.445	1.26155	452.337	122.833	0.378466	135.701		63.8389	1.05602	99.7437	19.1517	0.316807	29.9231		236.642	1.15879	276.041	70.9925	0.347636	82.8122	0.142728		200.757	1.6223	255.915	60.227	0.486691	76.7744	0.215534		340.275	102.082	0.410016
715	Manitou Falls	0.52671	0.0085436	-4.76257	4.5	1.50408	53	3.97029	354	3.19458	0.068349	ELEC	1	1		13.3436	0.0179324	13.9533	13.3436	0.0179324	13.9533		3.19113	0.0193739	3.84984	3.19113	0.0193739	3.84984		8.26734	0.0186531	8.90155	8.26734	0.0186531	8.90155	0.0712467		7.11014	0.0261144	7.99803	7.11014	0.0261144	7.99803	0.111013		9.35598	9.35598	0.240043
1413	Rapides des Quinze	0.52562	0.614893	-0.486307	323.2	5.77827	98	4.58497	9266	3.18221	0.129763	FCON	2	0.333333		674.372	1.6534	730.587	224.791	0.551132	243.529		79.2078	0.897757	109.732	26.4026	0.299252	36.5772		376.79	1.27558	420.16	125.597	0.425192	140.053	0.103222		322.169	1.78581	382.887	107.39	0.595269	127.629	0.158578		475.749	158.583	0.322816
4407	Sariyar	0.52439	0.0848605	-2.46675	44.5	3.79549	53	3.97029	1900	3.37759	0.099073	ELEC	1	1		307.561	0.612632	328.39	307.561	0.612632	328.39		31.7245	0.766867	57.798	31.7245	0.766867	57.798		169.643	0.68975	193.094	169.643	0.68975	193.094	0.121451		144.54	0.96565	177.373	144.54	0.96565	177.373	0.185102		227.586	227.586	0.364898
5662	Shangyoujiang	0.52121	0.0372211	-3.29088	19.4	2.96527	52	3.95124	822.2	3.49953	124.681	ELEC	1	1		196.127	0.40736	209.977	196.127	0.40736	209.977		64.3145	0.154756	69.5762	64.3145	0.154756	69.5762		130.221	0.281058	139.777	130.221	0.281058	139.777	0.0683661		112.05	0.393481	125.428	112.05	0.393481	125.428	0.106662		145.889	145.889	0.231953
1872	J. Strom Thurmond Dam	0.51975	0.252814	-1.3751	131.4	4.87825	55	4.00733	4711.9	3.49953	10.1275	ELEC	3	0.5		478.486	3.73791	605.575	239.243	1.86895	302.788		119.201	4.4674	271.092	59.6005	2.2337	135.546		298.844	4.10265	438.334	149.422	2.05133	219.167	0.318228		241.86	5.74371	437.147	120.93	2.87186	218.573	0.44673		735.82	367.91	0.671305
5014	Mettur	0.51833	0.233635	-1.454	121.1	4.79662	75	4.31749	2708.8	3.60278	30.8876	IRRI	2	0.333333		464.024	4.29466	610.042	154.675	1.43155	203.347		137.185	3.08198	241.973	45.7285	1.02733	80.6575		300.605	3.68832	426.007	100.202	1.22944	142.002	0.294368		245.224	5.16364	420.788	81.7412	1.72121	140.263	0.417227		689.297	229.766	0.644241
1386	Penitas	0.51677	0.0367668	-3.30316	19	2.94444	24	3.17805	1485	3.53806	311.267	ELEC	1	1		193.51	0.854097	222.549	193.51	0.854097	222.549		143.405	0.0658255	145.643	143.405	0.0658255	145.643		168.457	0.459961	184.096	168.457	0.459961	184.096	0.0849486		144.525	0.643946	166.419	144.525	0.643946	166.419	0.13156		199.904	199.904	0.27703
6366	Tagokura	0.51663	0.0199369	-3.91518	10.3	2.33214	50	3.91202	494	3.29213	0.576801	ELEC	1	1		115.753	0.0789552	118.437	115.753	0.0789552	118.437		7.88249	0.09421	11.0856	7.88249	0.09421	11.0856		61.8176	0.0865826	64.7614	61.8176	0.0865826	64.7614	0.0454562		53.3986	0.121216	57.5199	53.3986	0.121216	57.5199	0.0716505		63.8231	63.8231	0.163335
1806	Yadkin Narrows	0.51492	0.0429193	-3.14843	22.1	3.09558	92	4.52179	176.1	3.46574	18.8046	ELEC	3	0.5		213.186	0.269471	222.348	106.593	0.134735	111.174		15.6092	0.139275	20.3446	7.8046	0.0696377	10.1723		114.398	0.204373	121.346	57.1989	0.102187	60.6732	0.0572632		98.6228	0.286122	108.351	49.3114	0.143061	54.1755	0.0897838		123.229	61.6146	0.199681
1880	Logan Martin	0.51191	0.108808	-2.21817	55.7	4.01998	45	3.80666	801.8	3.49043	14.621	ELEC	4	0.4		340.369	1.54401	392.866	136.148	0.617606	157.146		62.5281	1.95249	128.913	25.0112	0.780996	51.5651		201.449	1.74825	260.889	80.5795	0.699301	104.356	0.227838		167.533	2.44755	250.75	67.0132	0.979021	100.3	0.331872		378.023	151.209	0.556817
2385	Volta Grande	0.50858	0.350781	-1.04759	178.4	5.18403	35	3.55535	2170	3.43076	137.604	ELEC	1	1		538.98	5.66713	731.662	538.98	5.66713	731.662		687.702	2.40654	769.524	687.702	2.40654	769.524		613.341	4.03683	750.593	613.341	4.03683	750.593	0.182858		515.764	5.65157	707.917	515.764	5.65157	707.917	0.271435		1001.8	1001.8	0.485162
6718	Split-Yard Creek	0.5079	0.00157511	-6.45343	0.8	-0.223144	29	3.3673	28.6	3.41444	6.83498	ELEC	1	1		-196.204	0.0103472	-195.852	-196.204	0.0103472	-195.852		0.909815	0.01346	1.36746	0.909815	0.01346	1.36746		-97.647	0.0119036	-97.2423	-97.647	0.0119036	-97.2423	0		-110.289	0.0166651	-109.722	-110.289	0.0166651	-109.722	0		-108.855	-108.855	0
4022	Pournari	0.50653	0.0288236	-3.54656	14.6	2.68102	28	3.3322	730	3.46886	3.11565	ELEC	2	0.666667		159.888	0.417995	174.099	106.592	0.278663	116.066		15.6457	0.638035	37.3389	10.4305	0.425357	24.8926		87.7666	0.528015	105.719	58.5111	0.35201	70.4794	0.169813		74.0231	0.739221	99.1566	49.3488	0.492814	66.1044	0.253473		137.596	91.7307	0.462026
4358	Sheksna	0.5003	0.63302	-0.457253	316.7	5.75795	68	4.21951	6500	3.12676	311.267	ELEC	2	0.666667		676.311	1.75431	735.958	450.874	1.16954	490.639		2317.16	0.0785219	2319.83	1544.77	0.0523479	1546.55		1496.74	0.916417	1527.89	997.824	0.610945	1018.6	0.0203929		1298.11	1.28298	1341.73	865.406	0.855323	894.487	0.0325113		1408.45	938.964	0.0783393
2773	Aguieira	0.49667	0.0227515	-3.78312	11.3	2.4248	28	3.3322	450	3.3673	53.0451	ELEC	2	0.666667		127.584	0.200155	134.39	85.0562	0.133437	89.5931		24.6468	0.177974	30.6979	16.4312	0.118649	20.4652		76.1156	0.189064	82.5438	50.7437	0.126043	55.0292	0.0778762		65.3849	0.26469	74.3843	43.5899	0.17646	49.5896	0.120986		88.1482	58.7655	0.25824
1901	Bartletts Ferry Main Dam	0.49599	0.0375008	-3.28339	18.6	2.92316	83	4.41884	225.7	3.48738	16.3117	ELEC	2	0.666667		191.126	0.273748	200.434	127.418	0.182499	133.623		14.4668	0.173008	20.3491	9.64453	0.115339	13.566		102.797	0.223378	110.391	68.5311	0.148919	73.5943	0.0687992		88.4457	0.312729	99.0785	58.9638	0.208486	66.0524	0.107317		115.34	76.8936	0.233177
1900	Martin	0.49439	0.271041	-1.30548	134	4.89784	83	4.41884	2004.4	3.46574	0	ELEC	4	0.4		485.253	2.5574	572.204	194.101	1.02296	228.882		56.7011	2.01435	125.189	22.6805	0.80574	50.0756		270.977	2.28587	348.697	108.391	0.914349	139.479	0.222886		225.646	3.20022	334.454	90.2585	1.28009	133.782	0.325329		500.866	200.346	0.549487
1802	Cheoah	0.49396	0.00364402	-5.61467	1.8	0.587787	90	4.49981	43.2	3.3673	15.0405	ELEC	1	1		-98.1122	0.00960055	-97.7858	-98.1122	0.00960055	-97.7858		1.21654	0.00470233	1.37642	1.21654	0.00470233	1.37642		-48.4479	0.00715144	-48.2047	-48.4479	0.00715144	-48.2047	0		-54.7145	0.010012	-54.3741	-54.7145	0.010012	-54.3741	0		-53.8534	-53.8534	0
5644	Puding	0.49293	0.0166352	-4.09623	8.2	2.10413	16	2.77259	400	3.33577	88.1683	ELEC	1	1		87.5143	0.182848	93.7311	87.5143	0.182848	93.7311		25.4343	0.104211	28.9775	25.4343	0.104211	28.9775		56.4743	0.14353	61.3543	56.4743	0.14353	61.3543	0.0795381		48.4982	0.200941	55.3302	48.4982	0.200941	55.3302	0.123477		65.7792	65.7792	0.262712
260	Spray Canyon	0.48988	0.0361313	-3.3206	17.7	2.87356	58	4.06044	421.9	2.94444	3.47451	ELEC	1	1		184.827	0.029732	185.837	184.827	0.029732	185.837		13.8426	0.0271477	14.7657	13.8426	0.0271477	14.7657		99.3346	0.0284399	100.302	99.3346	0.0284399	100.302	0.00964048		86.2954	0.0398158	87.6491	86.2954	0.0398158	87.6491	0.015445		89.7195	89.7195	0.0381651
1910	Walter F. George Lock and Dam	0.48898	0.258293	-1.35366	126.3	4.83866	47	3.85015	1152.6	3.49651	17.7904	NAVI	4	0.3		475.047	4.25609	619.755	142.514	1.27683	185.926		154.477	5.2058	331.474	46.343	1.56174	99.4421		314.762	4.73094	475.614	94.4286	1.41928	142.684	0.338199		252.932	6.62332	478.125	75.8797	1.987	143.438	0.470992		822.538	246.761	0.692498
3178	Gravatn Dam	0.48802	0.00942584	-4.6643	4.6	1.52606	38	3.63759	275	2.65324	13.9621	ELEC	1	1		16.202	0.00225741	16.2787	16.202	0.00225741	16.2787		5.70922	0.00205591	5.77912	5.70922	0.00205591	5.77912		10.9556	0.00215666	11.0289	10.9556	0.00215666	11.0289	0.00664856		9.52184	0.00301933	9.6245	9.52184	0.00301933	9.6245	0.0106662		9.7815	9.7815	0.0265462
3314	Goescheneralp	0.4879	0.00163968	-6.41325	0.8	-0.223144	49	3.89182	76	2.18605	0	ELEC	1	1		-196.188	2.89156e-05	-196.187	-196.188	2.89156e-05	-196.187		0.646986	2.10523e-05	0.647702	0.646986	2.10523e-05	0.647702		-97.7706	2.49839e-05	-97.7698	-97.7706	2.49839e-05	-97.7698	0		-110.481	3.49775e-05	-110.48	-110.481	3.49775e-05	-110.48	0		-110.478	-110.478	0
313	Long Lake	0.48709	0.0385966	-3.25459	18.8	2.93386	94	4.54329	129.6	3.39115	1.96826	ELEC	3	0.5		192.679	0.167194	198.363	96.3393	0.0835969	99.1816		6.58177	0.0936474	9.76578	3.29088	0.0468237	4.88289		99.6302	0.130421	104.065	49.8151	0.0652103	52.0323	0.0426111		86.1018	0.182589	92.3098	43.0509	0.0912944	46.1549	0.067252		101.804	50.9022	0.154243
3297	Limberg	0.48625	0.00164524	-6.40987	0.8	-0.223144	58	4.06044	86	2.63189	0.342385	ELEC	1	1		-196.187	0.00019053	-196.18	-196.187	0.00019053	-196.18		0.574544	0.000143082	0.579408	0.574544	0.000143082	0.579408		-97.8062	0.000166806	-97.8005	-97.8062	0.000166806	-97.8005	0		-110.52	0.000233529	-110.512	-110.52	0.000233529	-110.512	0		-110.5	-110.5	0
3437	Saint Lazare	0.48559	0.00082374	-7.10166	0.4	-0.916291	33	3.49651	6.2	3.2308	0.169248	ELEC	1	1		-279.802	0.00191195	-279.737	-279.802	0.00191195	-279.737		0.398403	0.00235794	0.478573	0.398403	0.00235794	0.478573		-139.702	0.00213495	-139.629	-139.702	0.00213495	-139.629	0		-157.854	0.00298892	-157.752	-157.854	0.00298892	-157.752	0		-157.597	-157.597	0
3152	Manndola Fyllingsdam	0.48323	0.0124164	-4.38873	6	1.79176	40	3.68888	212.5	2.76632	4.22634	ELEC	1	1		48.9013	0.00500229	49.0714	48.9013	0.00500229	49.0714		6.07665	0.00516971	6.25242	6.07665	0.00516971	6.25242		27.489	0.005086	27.6619	27.489	0.005086	27.6619	0.00625134		23.8929	0.0071204	24.135	23.8929	0.0071204	24.135	0.0100308		24.5053	24.5053	0.0249887
2727	Miranda	0.48311	0.000413984	-7.78968	0.2	-1.60944	48	3.8712	28	3.36038	7.83719	ELEC	1	1		-363.318	0.00114895	-363.279	-363.318	0.00114895	-363.279		0.200729	0.00115866	0.240123	0.200729	0.00115866	0.240123		-181.559	0.0011538	-181.519	-181.559	0.0011538	-181.519	0		-205.156	0.00161533	-205.101	-205.156	0.00161533	-205.101	0		-205.017	-205.017	0
3918	Salakovac	0.4827	0.00352186	-5.64877	1.7	0.530628	27	3.29584	68	3.32863	69.3787	ELEC	2	0.666667		-105.021	0.0191559	-104.369	-70.0137	0.0127706	-69.5795		4.45714	0.0133392	4.91068	2.97143	0.00889283	3.27378		-50.2817	0.0162476	-49.7293	-33.5211	0.0108317	-33.1528	0		-56.7465	0.0227466	-55.9731	-37.831	0.0151644	-37.3154	0		-54.7903	-36.5269	0
4047	Mwadinguisha	0.48215	0.372498	-0.987523	179.6	5.19073	79	4.36945	1267	3.46574	31.6921	ELEC	1	1		545.039	3.86132	676.324	545.039	3.86132	676.324		213.843	2.42273	296.216	213.843	2.42273	296.216		379.441	3.14203	486.27	379.441	3.14203	486.27	0.219691		316.226	4.39884	465.786	316.226	4.39884	465.786	0.321092		694.526	694.526	0.544688
3824	Izvorul Muntelui	0.48113	0.0411531	-3.19046	19.8	2.98568	48	3.8712	1230	3.10009	12.0064	ELEC	2	0.666667		199.534	0.0805643	202.273	133.023	0.0537095	134.849		21.8113	0.0829715	24.6323	14.5409	0.0553144	16.4216		110.673	0.0817679	113.453	73.7817	0.0545119	75.6351	0.0245046		95.9237	0.114475	99.8159	63.9492	0.0763167	66.5439	0.0389933		105.769	70.5124	0.0930792
3786	Dalesice	0.4809	0.0062383	-5.07705	3	1.09861	30	3.4012	127.3	3.14415	0.116297	ELEC	3	0.5		-36.0096	0.0151278	-35.4953	-18.0048	0.00756391	-17.7476		3.11563	0.0196352	3.78323	1.55782	0.0098176	1.89161		-16.447	0.0173815	-15.856	-8.22349	0.00869076	-7.92801	0		-18.5083	0.0243341	-17.6809	-9.25413	0.0121671	-8.84045	0		-16.4155	-8.20777	0
6372	Okutadami	0.48022	0.021865	-3.82287	10.5	2.35138	49	3.89182	601	3.19458	0.674354	ELEC	1	1		118.533	0.0576011	120.492	118.533	0.0576011	120.492		8.78711	0.0662784	11.0406	8.78711	0.0662784	11.0406		63.6602	0.0619397	65.7662	63.6602	0.0619397	65.7662	0.0320218		55.1106	0.0867156	58.0589	55.1106	0.0867156	58.0589	0.0507817		62.5682	62.5682	0.119191
405	C.J. Strike	0.47983	0.0523102	-2.95056	25.1	3.22287	57	4.04305	304.7	3.5293	1.05431	ELEC	3	0.5		230.776	0.649358	252.855	115.388	0.324679	126.427		18.9559	0.774192	45.2784	9.47793	0.387096	22.6392		124.866	0.711775	149.066	62.4331	0.355887	74.5332	0.162346		105.487	0.996485	139.368	52.7437	0.498242	69.684	0.243101		191.185	95.5926	0.448245
4488	Koka	0.47935	0.31355	-1.1598	150.3	5.01263	49	3.89182	1900	3.42751	55.9274	IRRI	2	0.333333		509.349	3.79933	638.526	169.783	1.26644	212.842		313.55	3.04211	416.982	104.517	1.01404	138.994		411.449	3.42072	527.754	137.15	1.14024	175.918	0.220376		342.841	4.78901	505.667	114.28	1.59634	168.556	0.322003		754.696	251.565	0.545723
182	Folsom	0.47427	0.0710566	-2.64428	33.7	3.5175	54	3.98898	1102.7	3.54096	0.352139	IRRI	5	0.266667		270.768	1.02278	305.542	72.2047	0.272742	81.4779		26.3712	1.30131	70.6159	7.03233	0.347017	18.8309		148.569	1.16205	188.079	39.6185	0.309879	50.1544	0.210069		124.119	1.62687	179.433	33.0984	0.433831	47.8487	0.308269		264.03	70.4079	0.529905
6777	Whakamaru	0.46938	0.0153394	-4.17733	7.2	1.97408	53	3.97029	77.6	3.13114	11.9396	ELEC	1	1		71.5497	0.0268654	72.4631	71.5497	0.0268654	72.4631		7.70066	0.0251201	8.55474	7.70066	0.0251201	8.55474		39.6252	0.0259928	40.5089	39.6252	0.0259928	40.5089	0.0218163		34.359	0.0363899	35.5963	34.359	0.0363899	35.5963	0.034758		37.4885	37.4885	0.0834796
719	Caribou Falls	0.46814	0.441748	-0.817015	206.8	5.33175	51	3.93183	1950	3.22287	2.44725	ELEC	1	1		578.759	2.19701	653.457	578.759	2.19701	653.457		181.191	2.6979	272.919	181.191	2.6979	272.919		379.975	2.44745	463.188	379.975	2.44745	463.188	0.179653		319.76	3.42643	436.259	319.76	3.42643	436.259	0.26704		614.433	614.433	0.479585
619	Pyramid	0.46536	0.00945505	-4.66121	4.4	1.4816	35	3.55535	210.9	3.43076	0.00256452	SUPP	4	0.3		10.8595	0.0799893	13.5791	3.25785	0.0239968	4.07374		4.45278	0.113375	8.30754	1.33583	0.0340126	2.49226		7.65615	0.0966823	10.9433	2.29684	0.0290047	3.283	0.300383		6.23351	0.135355	10.8356	1.87005	0.0406066	3.25068	0.424719		17.8741	5.36222	0.651254
3332	Piora	0.46253	0.00216202	-6.13671	1	0	89	4.48864	53.9	2.5416	17.206	ELEC	1	1		-169.208	0.000126882	-169.203	-169.208	0.000126882	-169.203		0.784252	4.41376e-05	0.785752	0.784252	4.41376e-05	0.785752		-84.2117	8.55098e-05	-84.2088	-84.2117	8.55098e-05	-84.2088	0		-95.1589	0.000119714	-95.1548	-95.1589	0.000119714	-95.1548	0		-95.1486	-95.1486	0
3503	Mequinenza	0.45943	0.104042	-2.26296	47.8	3.86703	43	3.7612	1533.8	3.421	5.00313	ELEC	1	1		320.809	1.10852	358.499	320.809	1.10852	358.499		50.0915	1.49892	101.055	50.0915	1.49892	101.055		185.45	1.30372	229.777	185.45	1.30372	229.777	0.192911		155.579	1.82521	217.636	155.579	1.82521	217.636	0.285141		312.547	312.547	0.502221
1761	John H. Kerr Dam	0.4594	0.393557	-0.93253	180.8	5.19739	56	4.02535	4148.8	3.44999	9.86615	ELEC	5	0.333333		550.934	4.97096	719.946	183.645	1.65699	239.982		182.302	5.69586	375.961	60.7672	1.89862	125.32		366.618	5.33341	547.954	122.206	1.7778	182.651	0.330933		295.384	7.46677	549.254	98.4613	2.48892	183.085	0.462209		937.526	312.509	0.684933
451	Flaming Gorge	0.4579	0.276261	-1.28641	126.5	4.84024	46	3.82864	4336.3	3.30689	0.530215	SUPP	4	0.3		479.584	1.99311	547.349	143.875	0.597932	164.205		115.112	2.69227	206.649	34.5335	0.80768	61.9947		297.348	2.34269	376.999	89.2043	0.702806	113.1	0.211277		248.338	3.27976	359.85	74.5014	0.983928	107.955	0.309885		530.397	159.119	0.531789
3263	Orlik	0.45768	0.0329925	-3.41148	15.1	2.71469	46	3.82864	716.5	3.157	11.8886	ELEC	1	1		164.948	0.0828307	167.764	164.948	0.0828307	167.764		17.8038	0.0878647	20.7912	17.8038	0.0878647	20.7912		91.376	0.0853477	94.2779	91.376	0.0853477	94.2779	0.0307795		79.1199	0.119487	83.1825	79.1199	0.119487	83.1825	0.048839		89.3958	89.3958	0.114948
4656	Masjed Solayman	0.45649	0.0135819	-4.29902	6.2	1.82455	8	2.07944	230	3.80444	0.956714	ELEC	1	1		53.1292	2.00167	121.186	53.1292	2.00167	121.186		8.53604	2.33552	87.9436	8.53604	2.33552	87.9436		30.8326	2.1686	104.565	30.8326	2.1686	104.565	0.705134		17.2392	3.03603	120.464	17.2392	3.03603	120.464	0.856894		278.338	278.338	0.938064
2736	Valeira	0.45592	0.0109668	-4.51288	5	1.60944	34	3.52636	97	3.37759	0.852012	ELEC	2	0.666667		26.6092	0.0766368	29.2149	17.7395	0.0510912	19.4766		5.32539	0.10642	8.94365	3.55026	0.0709464	5.96243		15.9673	0.0915282	19.0793	10.6449	0.0610188	12.7195	0.163107		13.487	0.128139	17.8437	8.99134	0.0854263	11.8958	0.244161		24.507	16.338	0.449667
6480	Yomikaki	0.45432	0.000440218	-7.72824	0.2	-1.60944	49	3.89182	4.4	3.3322	53.336	ELEC	1	1		-363.312	0.00107133	-363.275	-363.312	0.00107133	-363.275		0.42787	0.000667693	0.450571	0.42787	0.000667693	0.450571		-181.442	0.000869511	-181.412	-181.442	0.000869511	-181.412	0		-205.025	0.00121732	-204.984	-205.025	0.00121732	-204.984	0		-204.921	-204.921	0
6630	Khancoban	0.45334	0.00573521	-5.16113	2.6	0.955511	44	3.78419	26.6	3.36384	4.87041	ELEC	1	1		-53.3527	0.0276331	-52.4132	-53.3527	0.0276331	-52.4132		2.72173	0.0326343	3.8313	2.72173	0.0326343	3.8313		-25.3155	0.0301337	-24.2909	-25.3155	0.0301337	-24.2909	0		-28.4733	0.0421871	-27.039	-28.4733	0.0421871	-27.039	0		-24.8452	-24.8452	0
2075	Abbott Brook Dike	0.45077	0.0297269	-3.5157	13.4	2.59525	98	4.58497	396.2	3.23868	8.52999	ELEC	1	1		149.784	0.0599311	151.822	149.784	0.0599311	151.822		6.53246	0.0266507	7.43858	6.53246	0.0266507	7.43858		78.1584	0.0432909	79.6303	78.1584	0.0432909	79.6303	0.018484		67.8065	0.0606072	69.8671	67.8065	0.0606072	69.8671	0.0294938		73.0187	73.0187	0.071382
6698	Gordon	0.45014	0.489181	-0.715022	220.2	5.39454	35	3.55535	12400	2.93386	0.636504	IRRI	2	0.333333		597.787	0.894568	628.202	199.262	0.298189	209.401		233.733	1.19193	274.259	77.911	0.397311	91.4196		415.76	1.04325	451.23	138.587	0.34775	150.41	0.0786084		357.1	1.46055	406.759	119.033	0.48685	135.586	0.122084		482.707	160.902	0.260214
3712	Taivalkoski	0.44443	0.0371262	-3.29343	16.5	2.80336	34	3.52636	50	2.98062	4.22819	ELEC	1	1		176.618	0.0539874	178.454	176.618	0.0539874	178.454		19.385	0.0648703	21.5906	19.385	0.0648703	21.5906		98.0017	0.0594289	100.022	98.0017	0.0594289	100.022	0.0202013		84.9988	0.0832004	87.8276	84.9988	0.0832004	87.8276	0.0322087		92.1541	92.1541	0.0776443
3407	Lokvarka	0.44377	0.00247876	-6	1.1	0.0953102	56	4.02535	36.9	3.12676	0.708589	ELEC	2	0.666667		-157.661	0.00294692	-157.561	-105.107	0.00196461	-105.041		0.902477	0.00272324	0.995067	0.601651	0.00181549	0.663378		-78.3793	0.00283508	-78.2829	-52.2529	0.00189005	-52.1886	0		-88.5561	0.00396911	-88.4211	-59.0374	0.00264607	-58.9474	0		-88.2147	-58.8098	0
1867	Lewis Smith	0.44228	0.141539	-1.95518	62.6	4.13677	48	3.8712	2060.8	3.47197	0.258039	ELEC	4	0.4		362.34	1.84555	425.089	144.936	0.73822	170.036		57.0157	2.51358	142.478	22.8063	1.00543	56.991		209.678	2.17957	283.783	83.8712	0.871827	113.513	0.261133		172.786	3.05139	276.533	69.1144	1.22056	110.613	0.375171		435.206	174.082	0.602979
3720	Umluspen	0.44127	0.358511	-1.0258	158.2	5.06386	52	3.95124	1101	2.90142	4.46728	ELEC	1	1		526.388	0.397894	539.916	526.388	0.397894	539.916		152.934	0.4105	166.891	152.934	0.4105	166.891		339.661	0.404197	353.404	339.661	0.404197	353.404	0.0388867		293.718	0.565876	312.958	293.718	0.565876	312.958	0.0614771		342.384	342.384	0.142137
6769	Karapiro	0.44012	0.024766	-3.69828	10.9	2.38876	62	4.12713	87.8	3.16125	0.306775	ELEC	1	1		123.734	0.0481035	125.37	123.734	0.0481035	125.37		8.09896	0.0444229	9.60934	8.09896	0.0444229	9.60934		65.9167	0.0462632	67.4896	65.9167	0.0462632	67.4896	0.0233065		57.143	0.0647685	59.3451	57.143	0.0647685	59.3451	0.0371071		62.7131	62.7131	0.0888186
629	Parker	0.43714	0.139086	-1.97266	60.8	4.10759	71	4.26268	803	3.73529	0.3812	SUPP	3	0.333333		358.236	4.41021	508.183	119.412	1.47007	169.394		38.7706	4.57367	194.276	12.9235	1.52456	64.7585		198.503	4.49194	351.229	66.1677	1.49731	117.076	0.434833		152.843	6.28872	366.66	50.9478	2.09624	122.22	0.583147		693.673	231.224	0.779661
681	Plutarco Elias Calles	0.43681	0.0963806	-2.33945	42.1	3.74005	45	3.80666	3030	3.71113	9.85834	ELEC	1	1		303.675	3.61651	426.636	303.675	3.61651	426.636		50.4174	5.00985	220.752	50.4174	5.00985	220.752		177.046	4.31318	323.694	177.046	4.31318	323.694	0.453045		134.966	6.03845	340.273	134.966	6.03845	340.273	0.60336		654.273	654.273	0.793716
1965	15 de Septiembre	0.43652	0.0412352	-3.18846	18	2.89037	25	3.21888	380	3.52342	136.277	ELEC	2	0.666667		188.084	0.8877	218.265	125.389	0.5918	145.51		82.4972	0.367616	94.9961	54.9981	0.245078	63.3308		135.29	0.627658	156.631	90.1936	0.418439	104.421	0.136246		114.928	0.878721	144.805	76.6189	0.585814	96.5366	0.206323		190.498	126.999	0.396696
3410	L'Aigle	0.43392	0.010601	-4.5468	4.6	1.52606	62	4.12713	225	3.21084	0.169927	IRRI	3	0.333333		16.4862	0.0221167	17.2382	5.49541	0.00737222	5.74606		3.45104	0.0201668	4.13671	1.15035	0.00672227	1.3789		9.96863	0.0211417	10.6874	3.32288	0.00704725	3.56248	0.0672582		8.57926	0.0295984	9.58561	2.85975	0.00986614	3.1952	0.104985		11.1247	3.70824	0.228811
3305	Koelnbrein	0.43153	0.0027808	-5.88502	1.2	0.182322	32	3.46574	205	2.5096	0.566231	ELEC	1	1		-147.117	0.000318908	-147.106	-147.117	0.000318908	-147.106		1.37205	0.000305976	1.38246	1.37205	0.000305976	1.38246		-72.8723	0.000312442	-72.8617	-72.8723	0.000312442	-72.8617	0		-82.3443	0.000437419	-82.3294	-82.3443	0.000437419	-82.3294	0		-82.3067	-82.3067	0
1817	Apalachia	0.4297	0.0079125	-4.83931	3.4	1.22378	66	4.18965	71.3	3.39451	21.6678	ELEC	2	0.666667		-20.542	0.0341835	-19.3797	-13.6946	0.022789	-12.9198		4.24462	0.024953	5.09303	2.82975	0.0166353	3.39535		-8.14866	0.0295682	-7.14334	-5.43244	0.0197122	-4.76223	0		-9.0773	0.0413955	-7.66985	-6.05153	0.027597	-5.11323	0		-5.51728	-3.67819	0
1996	Laforge 2	0.42812	0.601233	-0.508772	257.4	5.55063	27	3.29584	1840	2.79728	3.19796	ELEC	1	1		643.673	0.749523	669.157	643.673	0.749523	669.157		330.169	0.954776	362.631	330.169	0.954776	362.631		486.921	0.85215	515.894	486.921	0.85215	515.894	0.056161		419.855	1.19301	460.417	419.855	1.19301	460.417	0.0880991		522.453	522.453	0.196379
718	Whitedog Falls	0.42802	0.346713	-1.05926	148.4	4.99991	51	3.93183	119.6	3.21487	2.70266	ELEC	1	1		515.838	1.59273	569.991	515.838	1.59273	569.991		143.169	1.89217	207.503	143.169	1.89217	207.503		329.504	1.74245	388.747	329.504	1.74245	388.747	0.152395		278.967	2.43943	361.907	278.967	2.43943	361.907	0.229176		488.757	488.757	0.429233
4008	Sfikia	0.42746	0.00678426	-4.99315	2.9	1.06471	24	3.17805	99	3.39451	0.099437	ELEC	1	1		-39.9574	0.0610021	-37.8834	-39.9574	0.0610021	-37.8834		3.60901	0.0854547	6.51447	3.60901	0.0854547	6.51447		-18.1742	0.0732284	-15.6844	-18.1742	0.0732284	-15.6844	0		-20.2132	0.10252	-16.7275	-20.2132	0.10252	-16.7275	0		-11.3965	-11.3965	0
1902	Jordan	0.42716	0.0259856	-3.65021	11.1	2.40695	81	4.39445	289.9	3.48738	14.5969	ELEC	2	0.666667		126.217	0.18092	132.369	84.145	0.120613	88.2458		9.82554	0.115634	13.7571	6.55036	0.0770893	9.17139		68.0215	0.148277	73.0629	45.3477	0.0988514	48.7086	0.0690011		58.5233	0.207588	65.5813	39.0156	0.138392	43.7209	0.107622		76.3759	50.9173	0.233746
4493	Kiambere	0.42423	0.0268722	-3.61666	11.4	2.43361	22	3.09104	585	3.50556	44.2492	ELEC	1	1		129.641	0.54427	148.146	129.641	0.54427	148.146		27.4311	0.535539	45.6394	27.4311	0.535539	45.6394		78.5362	0.539904	96.893	78.5362	0.539904	96.893	0.189454		65.9401	0.755866	91.6396	65.9401	0.755866	91.6396	0.28044		130.945	130.945	0.496427
6440	Midono	0.42364	0.000944198	-6.96517	0.4	-0.916291	39	3.66356	15.1	3.18221	18.6918	ELEC	1	1		-279.773	0.00159132	-279.719	-279.773	0.00159132	-279.719		0.615093	0.0014963	0.665968	0.615093	0.0014963	0.665968		-139.579	0.00154381	-139.527	-139.579	0.00154381	-139.527	0		-157.717	0.00216134	-157.644	-157.717	0.00216134	-157.644	0		-157.532	-157.532	0
2398	Graminha	0.42254	0.0641359	-2.74675	27.1	3.29953	43	3.7612	560	3.30322	72.0973	ELEC	1	1		242.863	0.368648	255.397	242.863	0.368648	255.397		77.4606	0.238501	85.5696	77.4606	0.238501	85.5696		160.162	0.303574	170.483	160.162	0.303574	170.483	0.0605428		137.999	0.425004	152.449	137.999	0.425004	152.449	0.0947867		174.549	174.549	0.209399
5666	Huamuqiao	0.42133	0.00474687	-5.35027	2	0.693147	36	3.58352	31	3.41115	126.471	ELEC	1	1		-85.1659	0.0318159	-84.0842	-85.1659	0.0318159	-84.0842		8.70824	0.0122761	9.12563	8.70824	0.0122761	9.12563		-38.2288	0.022046	-37.4793	-38.2288	0.022046	-37.4793	0		-43.1011	0.0308644	-42.0518	-43.1011	0.0308644	-42.0518	0		-40.4468	-40.4468	0
3717	Bastusel	0.41957	0.0943823	-2.3604	39.6	3.67883	36	3.58352	29.7	2.92316	0.0603314	ELEC	1	1		295.824	0.119946	299.903	295.824	0.119946	299.903		43.993	0.147784	49.0177	43.993	0.147784	49.0177		169.909	0.133865	174.46	169.909	0.133865	174.46	0.0260885		147.229	0.187411	153.601	147.229	0.187411	153.601	0.041484		163.346	163.346	0.0986698
4037	Ladhon	0.41587	0.00432828	-5.44259	1.8	0.587787	54	3.98898	49	3.33932	1.68739	ELEC	1	1		-97.9468	0.0152222	-97.4292	-97.9468	0.0152222	-97.4292		1.66892	0.0156339	2.20047	1.66892	0.0156339	2.20047		-48.1389	0.0154281	-47.6144	-48.1389	0.0154281	-47.6144	0		-54.3288	0.0215993	-53.5944	-54.3288	0.0215993	-53.5944	0		-52.4712	-52.4712	0
3709	Petajaskoski	0.41453	0.0673051	-2.69852	27.9	3.32863	52	3.95124	115.4	2.97553	2.70128	ELEC	1	1		247.131	0.077309	249.759	247.131	0.077309	249.759		27.4245	0.0776661	30.0651	27.4245	0.0776661	30.0651		137.278	0.0774875	139.912	137.278	0.0774875	139.912	0.0188302		119.089	0.108483	122.777	119.089	0.108483	122.777	0.0300414		128.418	128.418	0.0726492
81	Pelton	0.41421	0.00386277	-5.55637	1.6	0.470004	52	3.95124	39.2	3.421	0.0189738	ELEC	2	0.666667		-112.234	0.0197842	-111.561	-74.8226	0.0131895	-74.3742		1.46178	0.0218195	2.20365	0.974523	0.0145463	1.4691		-55.3861	0.0208018	-54.6788	-36.924	0.0138679	-36.4525	0		-62.4943	0.0291226	-61.5041	-41.6629	0.019415	-41.0028	0		-59.9898	-39.9932	0
3964	Belmeken	0.41081	0.00413817	-5.4875	1.7	0.530628	30	3.4012	144	2.89037	0.187186	ELEC	1	1		-104.871	0.00297273	-104.77	-104.871	0.00297273	-104.77		2.06992	0.00334211	2.18356	2.06992	0.00334211	2.18356		-51.4008	0.00315742	-51.2934	-51.4008	0.00315742	-51.2934	0		-58.0689	0.00442039	-57.9186	-58.0689	0.00442039	-57.9186	0		-57.6888	-57.6888	0
3414	Le Chastang	0.40609	0.0120663	-4.41734	4.9	1.58924	58	4.06044	187	3.21888	0.488585	IRRI	3	0.333333		24.4439	0.0280866	25.3988	8.14795	0.0093622	8.46627		4.23282	0.0270597	5.15285	1.41094	0.00901991	1.71762		14.3383	0.0275732	15.2758	4.77945	0.00919105	5.09194	0.0613707		12.3525	0.0386024	13.665	4.11749	0.0128675	4.55499	0.0960473		15.6723	5.2241	0.211827
36	Wahleach	0.40604	0.00960497	-4.64548	3.9	1.36098	56	4.02535	66.6	2.99573	0.853449	ELEC	1	1		-3.62118	0.00806538	-3.34695	-3.62118	0.00806538	-3.34695		3.51208	0.00728902	3.7599	3.51208	0.00728902	3.7599		-0.0545502	0.0076772	0.206474	-0.0545502	0.0076772	0.206474	1		-0.0813919	0.0107481	0.284043	-0.0813919	0.0107481	0.284043	1		0.842942	0.842942	1
4949	Upper Kolab	0.406	0.15468	-1.8664	62.8	4.13996	24	3.17805	1215	3.54096	1.69677	IRRI	2	0.333333		365.902	4.70838	525.987	121.967	1.56946	175.329		84.9593	7.56459	342.155	28.3198	2.52153	114.052		225.431	6.13649	434.071	75.1436	2.0455	144.69	0.48066		169.001	8.59108	461.098	56.3338	2.86369	153.699	0.633481		907.834	302.611	0.813841
3379	Mauvoisin	0.40353	0.00272594	-5.90494	1.1	0.0953102	52	3.95124	211.5	2.25129	0	ELEC	1	1		-157.601	6.75512e-05	-157.599	-157.601	6.75512e-05	-157.599		1.03101	4.72514e-05	1.03262	1.03101	4.72514e-05	1.03262		-78.2851	5.74013e-05	-78.2832	-78.2851	5.74013e-05	-78.2832	0		-88.4619	8.03619e-05	-88.4592	-88.4619	8.03619e-05	-88.4592	0		-88.455	-88.455	0
4359	Volkhov	0.40308	2.38117	0.86759	959.8	6.86672	83	4.41884	3000	3.10906	0.391932	ELEC	2	0.666667		1232.55	6.64932	1458.63	821.701	4.43288	972.419		508.236	4.71394	668.51	338.824	3.14263	445.674		870.394	5.68163	1063.57	580.263	3.78775	709.046	0.181629		732.13	7.95428	1002.58	488.087	5.30285	668.384	0.269751		1416.2	944.132	0.483031
1411	Rapide 7 Main Dam	0.40268	0.447005	-0.805185	180	5.19296	60	4.09434	610	3.14845	0.125043	ELEC	1	1		563.327	1.41011	611.271	563.327	1.41011	611.271		150.175	1.45598	199.678	150.175	1.45598	199.678		356.751	1.43304	405.474	356.751	1.43304	405.474	0.120164		304.039	2.00626	372.252	304.039	2.00626	372.252	0.183244		476.578	476.578	0.362036
717	McArthur	0.40146	0.277736	-1.28108	111.5	4.71402	55	4.00733	220	3.21487	4.32468	ELEC	1	1		464.751	1.15852	504.14	464.751	1.15852	504.14		113.506	1.25091	156.036	113.506	1.25091	156.036		289.128	1.20471	330.088	289.128	1.20471	330.088	0.124089		246.217	1.6866	303.561	246.217	1.6866	303.561	0.188906		391.264	391.264	0.370715
5734	Liuxihe	0.40117	0.0236807	-3.74309	9.5	2.25129	51	3.93183	350	3.44999	178.852	ELEC	1	1		106.928	0.194018	113.525	106.928	0.194018	113.525		54.9339	0.0401417	56.2987	54.9339	0.0401417	56.2987		80.9309	0.11708	84.9117	80.9309	0.11708	84.9117	0.0468807		69.8924	0.163912	75.4654	69.8924	0.163912	75.4654	0.0738485		83.9889	83.9889	0.167837
3342	Cavagnoli	0.39969	0.00175136	-6.34736	0.7	-0.356675	41	3.71357	60.6	2.37955	0.425811	ELEC	1	1		-212.231	8.54257e-05	-212.228	-212.231	8.54257e-05	-212.228		0.775517	7.03931e-05	0.777911	0.775517	7.03931e-05	0.777911		-105.728	7.79094e-05	-105.725	-105.728	7.79094e-05	-105.725	0		-119.472	0.000109073	-119.468	-119.472	0.000109073	-119.468	0		-119.463	-119.463	0
3090	Tunsbergdalsvatn	0.39943	0.00450642	-5.40225	1.8	0.587787	31	3.43399	173	2.76001	5.02279	ELEC	1	1		-97.9037	0.00178273	-97.8431	-97.9037	0.00178273	-97.8431		2.46545	0.00180742	2.5269	2.46545	0.00180742	2.5269		-47.7191	0.00179508	-47.6581	-47.7191	0.00179508	-47.6581	0		-53.9147	0.00251311	-53.8292	-53.9147	0.00251311	-53.8292	0		-53.6985	-53.6985	0
3683	Virdnejavri	0.39934	0.0190314	-3.96166	7.6	2.02815	22	3.09104	140	2.75366	0.0369102	ELEC	1	1		78.9493	0.0122542	79.366	78.9493	0.0122542	79.366		10.3187	0.0136969	10.7844	10.3187	0.0136969	10.7844		44.634	0.0129756	45.0752	44.634	0.0129756	45.0752	0.0097874		38.7743	0.0181658	39.3919	38.7743	0.0181658	39.3919	0.0156793		40.3365	40.3365	0.0387306
4539	Chicamba Real	0.39916	0.301884	-1.19771	120.5	4.79165	50	3.91202	1540	3.42426	31.3622	ELEC	2	0.666667		479.933	3.52642	599.831	319.955	2.35095	399.888		219.961	3.40012	335.565	146.641	2.26675	223.71		349.947	3.46327	467.698	233.298	2.30885	311.799	0.251768		289.146	4.84858	453.998	192.764	3.23239	302.665	0.363111		706.124	470.749	0.590517
2687	San Esteban	0.39799	0.00854293	-4.76265	3.4	1.22378	54	3.98898	213.2	3.21084	0.343363	ELEC	1	1		-20.3895	0.0190241	-19.7427	-20.3895	0.0190241	-19.7427		3.16973	0.0191401	3.82049	3.16973	0.0191401	3.82049		-8.60987	0.0190821	-7.96108	-8.60987	0.0190821	-7.96108	0		-9.64482	0.0267149	-8.73651	-9.64482	0.0267149	-8.73651	0		-7.34733	-7.34733	0
256	Ghost	0.39469	0.0258431	-3.65571	10.2	2.32239	80	4.38203	132	3.08649	5.46225	ELEC	1	1		116.007	0.0298197	117.021	116.007	0.0298197	117.021		7.35712	0.0179833	7.96855	7.35712	0.0179833	7.96855		61.682	0.0239015	62.4947	61.682	0.0239015	62.4947	0.0130035		53.5577	0.0334621	54.6954	53.5577	0.0334621	54.6954	0.0208008		56.4355	56.4355	0.0509917
6194	Pantabangan	0.39435	0.0961075	-2.34229	37.9	3.63495	35	3.55535	2996	3.49043	4.18874	ELEC	4	0.4		290.961	1.61122	345.743	116.385	0.644487	138.297		49.6163	2.34536	129.358	19.8465	0.938143	51.7434		170.289	1.97829	237.551	68.1155	0.791315	95.0202	0.283147		139.407	2.7696	233.574	55.7629	1.10784	93.4295	0.403155		377.593	151.037	0.6308
25	Strathcona	0.39073	0.161237	-1.82488	63	4.14313	51	3.93183	1002.8	2.97041	34.0641	ELEC	1	1		367.871	0.214736	375.172	367.871	0.214736	375.172		121.318	0.163415	126.874	121.318	0.163415	126.874		244.594	0.189076	251.023	244.594	0.189076	251.023	0.0256095		211.961	0.264706	220.961	211.961	0.264706	220.961	0.0407311		234.726	234.726	0.0969842
3835	Vuhred	0.39059	0.00384034	-5.56219	1.5	0.405465	53	3.97029	19.3	3.16548	0.24351	ELEC	1	1		-120.006	0.0061271	-119.798	-120.006	0.0061271	-119.798		1.44169	0.00596329	1.64444	1.44169	0.00596329	1.64444		-59.2823	0.0060452	-59.0767	-59.2823	0.0060452	-59.0767	0		-66.9622	0.00846327	-66.6745	-66.9622	0.00846327	-66.6745	0		-66.2344	-66.2344	0
5900	Changjin	0.39031	0.0702006	-2.6564	27.4	3.31054	71	4.26268	1259	3.10459	57.9075	ELEC	2	0.666667		245.655	0.114967	249.563	163.77	0.0766446	166.376		63.2846	0.0510327	65.0197	42.1897	0.0340218	43.3464		154.47	0.0829998	157.292	102.98	0.0553332	104.861	0.0179412		134.022	0.1162	137.972	89.3478	0.0774665	91.9816	0.0286346		144.015	96.0099	0.0693899
2109	Comerford	0.3903	0.00947989	-4.65858	3.7	1.30833	79	4.36945	39.8	3.26957	10.1138	ELEC	2	0.666667		-9.98682	0.0210496	-9.27114	-6.65788	0.0140331	-6.18076		3.22781	0.0127558	3.66151	2.15188	0.00850388	2.44101		-3.37951	0.0169027	-2.80481	-2.253	0.0112685	-1.86988	0		-3.74413	0.0236638	-2.93956	-2.49609	0.0157759	-1.95971	0		-1.70904	-1.13936	0
5514	Dongjin	0.38681	0.0654068	-2.72713	25.3	3.2308	14	2.63906	800	3.47816	2.64886	ELEC	1	1		234.899	1.92875	300.477	234.899	1.92875	300.477		40.1657	2.56003	127.207	40.1657	2.56003	127.207		137.532	2.24439	213.842	137.532	2.24439	213.842	0.356849		109.733	3.14214	216.566	109.733	3.14214	216.566	0.493305		379.957	379.957	0.711197
5114	Chaishitan	0.38388	0.0104199	-4.56404	4	1.38629	10	2.30259	440	3.26576	37.9317	IRRI	3	0.333333		-0.377204	0.109411	3.34278	-0.125735	0.0364704	1.11426		10.6058	0.0773962	13.2373	3.53527	0.0257987	4.41243		5.11431	0.0934038	8.29004	1.70477	0.0311346	2.76335	0.383078		4.0366	0.130765	8.48262	1.34553	0.0435884	2.82754	0.524133		15.2824	5.09414	0.735866
3236	Hohenwarte	0.38367	0.013814	-4.28208	5.3	1.66771	68	4.21951	182	3.08649	0.0822402	FCON	3	0.333333		34.3102	0.0161006	34.8576	11.4367	0.00536686	11.6192		4.03194	0.0124382	4.45484	1.34398	0.00414607	1.48495		19.1711	0.0142694	19.6562	6.39036	0.00475647	6.55208	0.0246822		16.6158	0.0199772	17.295	5.53859	0.00665905	5.76499	0.0392729		18.3338	6.11126	0.0937087
5463	Shizitan	0.38288	0.0762641	-2.57355	29.2	3.37417	52	3.95124	1027	3.49651	1.4295	ELEC	1	1		254.778	0.936188	286.609	254.778	0.936188	286.609		30.025	1.14282	68.8809	30.025	1.14282	68.8809		142.402	1.0395	177.745	142.402	1.0395	177.745	0.198842		119.295	1.45531	168.775	119.295	1.45531	168.775	0.293173		244.451	244.451	0.511989
4046	Koni	0.38205	0.00837587	-4.7824	3.2	1.16315	59	4.07754	28	3.48738	17.9024	ELEC	1	1		-27.7257	0.0604272	-25.6712	-27.7257	0.0604272	-25.6712		4.47147	0.0520472	6.24107	4.47147	0.0520472	6.24107		-11.6271	0.0562372	-9.71507	-11.6271	0.0562372	-9.71507	0		-12.8901	0.078732	-10.2132	-12.8901	0.078732	-10.2132	0		-6.11914	-6.11914	0
3944	Vlasina-Vrla 1	0.37991	0.0284278	-3.56039	10.8	2.37955	60	4.09434	167	3.05871	7.53711	ELEC	1	1		123.511	0.0365513	124.754	123.511	0.0365513	124.754		11.8315	0.0304464	12.8666	11.8315	0.0304464	12.8666		67.6711	0.0334989	68.8101	67.6711	0.0334989	68.8101	0.0165522		58.7258	0.0468984	60.3204	58.7258	0.0468984	60.3204	0.0264346		62.7591	62.7591	0.0642658
5799	Song Hinh 1	0.37973	0.0871672	-2.43993	33.1	3.49953	9	2.19722	357	3.46886	1.07857	ELEC	1	1		272.502	3.61745	395.496	272.502	3.61745	395.496		54.4232	4.04885	192.084	54.4232	4.04885	192.084		163.463	3.83315	293.79	163.463	3.83315	293.79	0.443607		125.27	5.36641	307.728	125.27	5.36641	307.728	0.59292		586.782	586.782	0.786513
1777	Center Hill Dam	0.37749	0.157885	-1.84589	59.6	4.08766	58	4.06044	2580.4	3.44681	21.8663	FCON	3	0.333333		360.383	1.62585	415.662	120.128	0.541951	138.554		91.9228	1.48929	142.558	30.6409	0.496429	47.5195		226.153	1.55757	279.11	75.3844	0.51919	93.0368	0.189736		189.869	2.1806	264.009	63.2896	0.726866	88.003	0.280825		377.4	125.8	0.496903
542	Morrow Point	0.37599	0.00531929	-5.23642	2	0.693147	42	3.73767	52	3.2581	2.96067	IRRI	3	0.333333		-85.0275	0.0162633	-84.4745	-28.3425	0.00542111	-28.1582		2.47239	0.018436	3.09921	0.82413	0.00614532	1.03307		-41.2775	0.0173496	-40.6877	-13.7592	0.00578322	-13.5626	0		-46.5669	0.0242895	-45.7411	-15.5223	0.0080965	-15.247	0		-44.478	-14.826	0
3707	Valajaskoski	0.37595	0.0300572	-3.50465	11.3	2.4248	49	3.89182	100.1	2.96527	2.46937	ELEC	1	1		129.351	0.0298395	130.366	129.351	0.0298395	130.366		12.6634	0.0297091	13.6736	12.6634	0.0297091	13.6736		71.0074	0.0297743	72.0197	71.0074	0.0297743	72.0197	0.0140562		61.6448	0.041684	63.0621	61.6448	0.041684	63.0621	0.022474		65.2296	65.2296	0.054957
1774	Cherokee Saddle Dam 1	0.37541	0.189393	-1.66393	71.1	4.26409	68	4.21951	1900.8	3.40784	0.176439	FCON	3	0.333333		389.237	1.49999	440.236	129.746	0.499998	146.745		55.4721	1.42374	103.879	18.4907	0.474579	34.6264		222.354	1.46186	272.058	74.1181	0.487288	90.6859	0.182694		186.987	2.04661	256.572	62.3289	0.682203	85.5238	0.27121		362.995	120.998	0.484878
2416	Paraibuna	0.37485	0.279845	-1.27352	104.9	4.65301	34	3.52636	4732	3.24259	36.6922	ELEC	3	0.5		457.918	1.90132	522.563	228.959	0.950662	261.281		244.463	1.89581	308.92	122.231	0.947903	154.46		351.19	1.89857	415.742	175.595	0.949283	207.871	0.155268		297.144	2.65799	387.516	148.572	1.329	193.758	0.233208		525.731	262.866	0.434799
2570	Laggan	0.37436	0.0058767	-5.13676	2.2	0.788457	73	4.29046	39.6	2.83908	36.0625	ELEC	1	1		-73.4226	0.00182833	-73.3604	-73.4226	0.00182833	-73.3604		3.84396	0.000797933	3.87109	3.84396	0.000797933	3.87109		-34.7893	0.00131313	-34.7447	-34.7893	0.00131313	-34.7447	0		-39.3061	0.00183838	-39.2436	-39.3061	0.00183838	-39.2436	0		-39.148	-39.148	0
3298	Mooser	0.37367	0.00160569	-6.4342	0.6	-0.510826	54	3.98898	87	2.63189	0.342385	ELEC	1	1		-230.817	0.00019536	-230.811	-230.817	0.00019536	-230.811		0.595752	0.000147309	0.600761	0.595752	0.000147309	0.600761		-115.111	0.000171335	-115.105	-115.111	0.000171335	-115.105	0		-130.075	0.000239869	-130.066	-130.075	0.000239869	-130.066	0		-130.054	-130.054	0
1359	Tepuxtepec	0.37067	0.0936143	-2.36857	34.7	3.54674	74	4.30407	358	3.27336	0.384541	ELEC	1	1		279.742	0.334661	291.121	279.742	0.334661	291.121		24.5674	0.263069	33.5117	24.5674	0.263069	33.5117		152.155	0.298865	162.316	152.155	0.298865	162.316	0.0626025		131.054	0.418411	145.28	131.054	0.418411	145.28	0.0979211		167.037	167.037	0.215421
1964	Cerron Grande	0.36964	0.251596	-1.37993	93	4.5326	36	3.58352	2180	3.49953	4.88438	ELEC	1	1		436.595	5.11137	610.382	436.595	5.11137	610.382		130.411	7.5054	385.595	130.411	7.5054	385.595		283.503	6.30838	497.988	283.503	6.30838	497.988	0.430703		218.765	8.83174	519.044	218.765	8.83174	519.044	0.578524		978.294	978.294	0.776381
3317	Edling	0.3638	0.0228147	-3.78035	8.3	2.11626	47	3.85015	83	3.19867	21.8137	ELEC	2	0.666667		90.4676	0.0636518	92.6318	60.3117	0.0424345	61.7545		14.6384	0.0577493	16.6019	9.75894	0.0384996	11.0679		52.553	0.0607006	54.6168	35.0353	0.040467	36.4112	0.0377872		45.4528	0.0849808	48.3422	30.3019	0.0566538	32.2281	0.0597687		52.7612	35.1741	0.138518
3505	Ribarroja	0.36121	0.0379281	-3.27206	13.7	2.6174	40	3.68888	206.9	3.39115	0.160095	IRRI	2	0.333333		154.433	0.311352	165.019	51.4775	0.103784	55.0062		16.8926	0.413334	30.946	5.63087	0.137778	10.3153		85.6626	0.362343	97.9822	28.5542	0.120781	32.6607	0.125734		72.9249	0.50728	90.1724	24.3083	0.169093	30.0575	0.191273		116.551	38.8503	0.374309
2742	Carrapatelo	0.35966	0.0222432	-3.80572	8	2.07944	37	3.61092	148.4	3.29953	0.427913	ELEC	2	0.666667		85.899	0.116476	89.8592	57.266	0.0776508	59.9061		10.3351	0.150236	15.4432	6.89009	0.100157	10.2954		48.1171	0.133356	52.6512	32.0781	0.088904	35.1008	0.0861159		41.2724	0.186698	47.6202	27.5149	0.124466	31.7468	0.1333		57.3285	38.219	0.280071
5770	Jinjiang	0.35767	0.0668214	-2.70573	23.9	3.17388	37	3.61092	480	3.45316	163.141	ELEC	1	1		228.39	0.851137	257.329	228.39	0.851137	257.329		148.747	0.244476	157.059	148.747	0.244476	157.059		188.569	0.547806	207.194	188.569	0.547806	207.194	0.0898936		161.633	0.766929	187.709	161.633	0.766929	187.709	0.138915		227.589	227.589	0.289802
3674	Tchimbele	0.35763	0.0383077	-3.2621	13.7	2.6174	29	3.3673	220	3.33932	5.91984	ELEC	1	1		154.524	0.317667	165.325	154.524	0.317667	165.325		21.7478	0.42033	36.039	21.7478	0.42033	36.039		88.1361	0.368998	100.682	88.1361	0.368998	100.682	0.12461		75.0474	0.516598	92.6117	75.0474	0.516598	92.6117	0.189655		119.475	119.475	0.371856
3333	Feistritz-Ludmannsdorf	0.35762	0.00922767	-4.68555	3.3	1.19392	41	3.71357	50	3.15274	10.8064	ELEC	2	0.666667		-23.8165	0.019726	-23.1458	-15.8777	0.0131506	-15.4306		5.12302	0.0202877	5.8128	3.41535	0.0135251	3.8752		-9.34675	0.0200068	-8.66651	-6.23116	0.0133379	-5.77768	0		-10.4734	0.0280096	-9.52107	-6.98226	0.018673	-6.34738	0		-8.06457	-5.37638	0
6775	Atiamuri	0.35683	0.00336295	-5.69494	1.2	0.182322	51	3.93183	21.2	3.13983	13.261	ELEC	1	1		-146.976	0.00480487	-146.812	-146.976	0.00480487	-146.812		1.77304	0.00409517	1.91227	1.77304	0.00409517	1.91227		-72.6014	0.00445002	-72.4501	-72.6014	0.00445002	-72.4501	0		-82.0199	0.00623003	-81.8081	-82.0199	0.00623003	-81.8081	0		-81.4841	-81.4841	0
2349	Cat Arm Dam West	0.35407	0.136131	-1.99414	48.2	3.87536	25	3.21888	926	2.94444	8.65338	ELEC	1	1		329.573	0.267432	338.666	329.573	0.267432	338.666		84.2806	0.310974	94.8537	84.2806	0.310974	94.8537		206.927	0.289203	216.76	206.927	0.289203	216.76	0.0453631		178.748	0.404884	192.514	178.748	0.404884	192.514	0.0715068		213.568	213.568	0.16304
5173	Kenering	0.35201	0.0511349	-2.97329	18	2.89037	26	3.2581	352	3.49347	140.8	ELEC	1	1		190.478	0.970656	223.48	190.478	0.970656	223.48		104.528	0.366136	116.977	104.528	0.366136	116.977		147.503	0.668396	170.229	147.503	0.668396	170.229	0.1335		125.373	0.935754	157.189	125.373	0.935754	157.189	0.202404		205.848	205.848	0.390943
24	Ladore Falls	0.35179	0.0656642	-2.7232	23.1	3.13983	60	4.09434	320.7	3.05871	0.0436565	ELEC	1	1		224.013	0.0980799	227.348	224.013	0.0980799	227.348		22.0025	0.0890575	25.0305	22.0025	0.0890575	25.0305		123.008	0.0935687	126.189	123.008	0.0935687	126.189	0.0252108		106.603	0.130996	111.057	106.603	0.130996	111.057	0.0401043		117.869	117.869	0.0955779
198	New Melones	0.35149	0.122905	-2.09634	43.2	3.76584	30	3.4012	2985	3.56671	0.603772	IRRI	5	0.266667		313.194	3.40917	429.106	83.5185	0.909113	114.428		62.0319	5.35177	243.992	16.5418	1.42714	65.0646		187.613	4.38047	336.549	50.0302	1.16813	89.7465	0.442539		143.862	6.13266	352.372	38.3631	1.63538	93.9659	0.591734		671.271	179.005	0.785687
5037	Sholayar	0.349	0.012894	-4.35099	4.5	1.50408	38	3.63759	152.7	3.45947	160.019	IRRI	2	0.333333		14.3957	0.123363	18.5901	4.79858	0.0411211	6.1967		28.1964	0.0341039	29.3559	9.39879	0.011368	9.7853		21.2961	0.0787336	23.973	7.09868	0.0262445	7.991	0.111665		18.1796	0.110227	21.9273	6.05985	0.0367423	7.30909	0.170916		27.6591	9.2197	0.342727
2738	Regua	0.34729	0.0250511	-3.68684	8.7	2.16332	36	3.58352	95	3.36038	0.878785	ELEC	2	0.666667		96.6728	0.179918	102.79	64.4486	0.119945	68.5267		11.8987	0.2375	19.9737	7.93244	0.158333	13.3158		54.2857	0.208709	61.3819	36.1905	0.139139	40.9212	0.115606		46.3061	0.292193	56.2407	30.8707	0.194795	37.4938	0.176644		71.4347	47.6231	0.35177
3300	Tauernmoossee	0.34709	0.00432165	-5.44412	1.5	0.405465	36	3.58352	57	2.33214	0.640634	ELEC	2	0.666667		-119.89	0.000220712	-119.882	-79.9265	0.000147141	-79.9215		2.04153	0.000186921	2.04789	1.36102	0.000124614	1.36526		-58.9241	0.000203816	-58.9172	-39.2828	0.000135878	-39.2781	0		-66.5834	0.000285343	-66.5737	-44.3889	0.000190229	-44.3824	0		-66.5588	-44.3726	0
3713	Isohaara	0.34698	0.0432302	-3.14122	15	2.70805	61	4.11087	80	2.99072	7.14433	ELEC	1	1		166.625	0.0435655	168.106	166.625	0.0435655	168.106		17.5726	0.0347723	18.7549	17.5726	0.0347723	18.7549		92.0986	0.0391689	93.4304	92.0986	0.0391689	93.4304	0.0142539		79.9527	0.0548365	81.8171	79.9527	0.0548365	81.8171	0.0227879		84.6686	84.6686	0.0556987
5645	Baiyun	0.3452	0.0220162	-3.81598	7.6	2.02815	3	1.09861	545	3.4012	2.30964	ELEC	1	1		79.6712	1.20271	120.563	79.6712	1.20271	120.563		14.7596	0.630024	36.1804	14.7596	0.630024	36.1804		47.2154	0.916367	78.3719	47.2154	0.916367	78.3719	0.397547		37.0271	1.28291	80.6461	37.0271	1.28291	80.6461	0.54087		147.358	147.358	0.748727
44	Lower Baker Dam	0.34485	0.0205887	-3.88301	7.1	1.96009	82	4.40672	200.6	3.13549	1.65954	ELEC	2	0.666667		71.1361	0.0279204	72.0854	47.4241	0.0186136	48.0569		4.78922	0.0165035	5.35034	3.19282	0.0110023	3.5669		37.9627	0.022212	38.7179	25.3084	0.014808	25.8119	0.0195054		32.9293	0.0310967	33.9866	21.9529	0.0207312	22.6577	0.031109		35.6037	23.7358	0.0751136
1972	Madden	0.34164	0.114741	-2.16508	39.2	3.66868	71	4.26268	624	3.45316	146.373	NAVI	2	0.333333		299.527	0.986344	333.062	99.8422	0.328781	111.021		213.318	0.207029	220.357	71.1061	0.0690095	73.4524		256.422	0.596686	276.71	85.4742	0.198895	92.2366	0.0733163		220.45	0.835361	248.852	73.4834	0.278454	82.9508	0.114133		292.291	97.4304	0.245786
2069	Woodland Dam	0.34056	0.0138008	-4.28303	4.7	1.54756	103	4.63473	22.7	3.21888	15.2697	ELEC	1	1		19.8483	0.0213678	20.5748	19.8483	0.0213678	20.5748		3.66335	0.0072788	3.91083	3.66335	0.0072788	3.91083		11.7558	0.0143233	12.2428	11.7558	0.0143233	12.2428	0.0397779		10.1642	0.0200526	10.846	10.1642	0.0200526	10.846	0.0628608		11.8888	11.8888	0.145055
1067	Greers Ferry	0.34025	0.348273	-1.05477	118.5	4.77491	47	3.85015	3508	3.49651	0.201986	FCON	5	0.266667		489.138	6.05422	694.982	130.437	1.61446	185.329		141.981	8.22861	421.754	37.8617	2.1943	112.468		315.56	7.14142	558.368	84.1493	1.90438	148.898	0.434853		242.972	9.99798	582.903	64.7925	2.66613	155.441	0.583169		1102.8	294.08	0.779677
3404	Bort les Orgues	0.33935	0.0235745	-3.74759	8	2.07944	58	4.06044	477.2	3.19867	8.34027	IRRI	3	0.333333		86.221	0.0564833	88.1414	28.7403	0.0188278	29.3805		10.2736	0.0492559	11.9483	3.42453	0.0164186	3.98276		48.2473	0.0528696	50.0449	16.0824	0.0176232	16.6816	0.0359191		41.7415	0.0740174	44.2581	13.9138	0.0246725	14.7527	0.0568618		48.107	16.0357	0.13232
1048	Keystone Lake	0.33837	0.235245	-1.44713	79.6	4.37701	45	3.80666	2063.1	3.53223	0.119813	FCON	5	0.266667		413.917	4.6262	571.207	110.378	1.23365	152.322		98.259	6.44116	317.259	26.2024	1.71764	84.6023		256.088	5.53368	444.233	68.2901	1.47565	118.462	0.423528		198.337	7.74715	461.741	52.89	2.06591	123.131	0.570457		864.593	230.558	0.7706
3790	Liptovska Mara	0.33834	0.0540876	-2.91715	18.3	2.9069	33	3.49651	360.5	3.08649	15.4851	FCON	4	0.3		193.181	0.138616	197.894	57.9544	0.0415849	59.3683		35.1271	0.149245	40.2014	10.5381	0.0447735	12.0604		114.154	0.143931	119.048	34.2463	0.0431792	35.7144	0.0411065		98.678	0.201503	105.529	29.6034	0.0604509	31.6587	0.0649214		116.007	34.8022	0.149381
43	West Pass Dike	0.33735	0.0521713	-2.95322	17.6	2.8679	50	3.91202	352.1	3.12676	3.31839	ELEC	3	0.5		188.024	0.116535	191.986	94.0121	0.0582675	95.9932		22.1754	0.12011	26.2592	11.0877	0.0600551	13.1296		105.1	0.118323	109.123	52.5499	0.0591613	54.5614	0.0368665		90.9138	0.165652	96.546	45.4569	0.0828259	48.273	0.0583365		105.16	52.5799	0.13547
6197	Caliraya	0.33638	0.0237826	-3.7388	8	2.07944	60	4.09434	120	3.45632	8.25213	ELEC	1	1		86.2713	0.177565	92.3086	86.2713	0.177565	92.3086		10.0823	0.165032	15.6934	10.0823	0.165032	15.6934		48.1768	0.171299	54.001	48.1768	0.171299	54.001	0.107853		41.1567	0.239818	49.3105	41.1567	0.239818	49.3105	0.165357		61.7811	61.7811	0.33383
2739	Pocinho	0.33148	0.0150839	-4.19413	5	1.60944	27	3.29584	83.1	3.41444	55.6178	ELEC	2	0.666667		27.605	0.156681	32.9321	18.4033	0.104454	21.9548		16.8427	0.125181	21.0988	11.2285	0.0834539	14.0659		22.2238	0.140931	27.0155	14.8159	0.0939541	18.0103	0.177367		18.7118	0.197304	25.4201	12.4745	0.131536	16.9468	0.263898		35.6799	23.7866	0.475564
4355	Pamilo	0.3311	0.56116	-0.57775	185.8	5.22467	54	3.98898	900	3.02042	0.082146	ELEC	1	1		594.753	1.12114	632.872	594.753	1.12114	632.872		206.623	1.17137	246.45	206.623	1.17137	246.45		400.688	1.14626	439.661	400.688	1.14626	439.661	0.0886426		343.532	1.60476	398.094	343.532	1.60476	398.094	0.137058		481.541	481.541	0.286599
1793	Walters	0.32618	0.00275921	-5.89281	0.9	-0.105361	80	4.38203	21	3.32143	7.10586	ELEC	1	1		-181.743	0.0061463	-181.534	-181.743	0.0061463	-181.534		0.834597	0.00353677	0.954847	0.834597	0.00353677	0.954847		-90.4541	0.00484153	-90.2895	-90.4541	0.00484153	-90.2895	0		-102.192	0.00677815	-101.961	-102.192	0.00677815	-101.961	0		-101.609	-101.609	0
2321	Los Molinos 1	0.32567	0.0666319	-2.70857	21.7	3.07731	56	4.02535	307	3.39115	75.0436	IRRI	3	0.333333		216.723	0.46981	232.697	72.2411	0.156603	77.5656		77.8773	0.242604	86.1258	25.9591	0.0808681	28.7086		147.3	0.356207	159.411	49.1001	0.118736	53.1371	0.0759735		126.577	0.49869	143.532	42.1923	0.16623	47.8441	0.11813		169.464	56.4881	0.253076
3170	Akslaratjorn Sperredam	0.32442	0.00863079	-4.75242	2.8	1.02962	25	3.21888	56.5	2.58776	0.401415	ELEC	1	1		-43.7339	0.00207547	-43.6633	-43.7339	0.00207547	-43.6633		4.57246	0.00204155	4.64187	4.57246	0.00204155	4.64187		-19.5807	0.00205851	-19.5107	-19.5807	0.00205851	-19.5107	0		-22.1171	0.00288191	-22.0191	-22.1171	0.00288191	-22.0191	0		-21.8693	-21.8693	0
1053	Fort Gibson Lake	0.32426	0.207858	-1.5709	67.4	4.21065	60	4.09434	1584.3	3.5175	0.155278	ELEC	2	0.666667		387.271	3.01372	489.737	258.181	2.00915	326.492		69.8994	3.32014	182.784	46.5996	2.21343	121.856		228.585	3.16693	336.261	152.39	2.11129	224.174	0.320215		184.871	4.4337	335.617	123.248	2.9558	223.745	0.44916		566.17	377.447	0.67347
3725	Hallby	0.32243	0.131812	-2.02638	42.5	3.7495	39	3.66356	1815	2.94444	2.06233	ELEC	1	1		313.382	0.184292	319.648	313.382	0.184292	319.648		62.1399	0.209101	69.2493	62.1399	0.209101	69.2493		187.761	0.196696	194.449	187.761	0.196696	194.449	0.034393		162.483	0.275375	171.846	162.483	0.275375	171.846	0.0544835		186.165	186.165	0.127211
3834	Vuzenica	0.32219	0.00310376	-5.77514	1	0	57	4.04305	14.2	3.14415	0.281108	ELEC	1	1		-168.98	0.00409965	-168.841	-168.98	0.00409965	-168.841		1.09874	0.00354874	1.2194	1.09874	0.00354874	1.2194		-83.9406	0.0038242	-83.8106	-83.9406	0.0038242	-83.8106	0		-94.836	0.00535387	-94.654	-94.836	0.00535387	-94.654	0		-94.3756	-94.3756	0
391	Lucky Peak	0.32179	0.0177134	-4.03343	5.7	1.74047	54	3.98898	378.7	3.44042	6.21579	FCON	4	0.3		44.0095	0.126413	48.3076	13.2029	0.037924	14.4923		7.69834	0.128238	12.0584	2.3095	0.0384715	3.61753		25.8539	0.127326	30.183	7.75618	0.0381978	9.0549	0.143428		21.9301	0.178256	27.9909	6.57904	0.0534769	8.39726	0.216525		37.2602	11.1781	0.411432
4419	Ozluce	0.32056	0.0352508	-3.34527	11.3	2.4248	12	2.48491	1075	3.46261	0.271954	ELEC	1	1		130.607	0.97425	163.732	130.607	0.97425	163.732		21.1246	1.167	60.8027	21.1246	1.167	60.8027		75.866	1.07063	112.267	75.866	1.07063	112.267	0.324238		61.2713	1.49888	112.233	61.2713	1.49888	112.233	0.454071		190.175	190.175	0.677816
328	Holter Dam	0.3198	0.0597248	-2.81801	19.1	2.94969	91	4.51086	377.4	3.29213	0.0244499	ELEC	3	0.5		199.694	0.183508	205.933	99.847	0.0917542	102.967		9.90493	0.0996561	13.2932	4.95246	0.0498281	6.64662		104.799	0.141582	109.613	52.3997	0.0707911	54.8066	0.0439162		90.5497	0.198215	97.289	45.2749	0.0991076	48.6445	0.0692711		107.596	53.7981	0.15843
3884	Bocac	0.31957	0.00125168	-6.68327	0.4	-0.916291	28	3.3322	52	3.2068	1.04649	ELEC	1	1		-279.699	0.00317984	-279.591	-279.699	0.00317984	-279.591		0.651388	0.00364805	0.775422	0.651388	0.00364805	0.775422		-139.524	0.00341395	-139.408	-139.524	0.00341395	-139.408	0		-157.647	0.00477953	-157.484	-157.647	0.00477953	-157.484	0		-157.236	-157.236	0
3450	Sainte Croix	0.31788	0.0588272	-2.83315	18.7	2.92852	35	3.55535	767	3.22684	0.178584	IRRI	3	0.333333		196.93	0.275539	206.298	65.6433	0.0918462	68.766		27.8163	0.354842	39.8809	9.27211	0.118281	13.2936		112.373	0.31519	123.09	37.4577	0.105063	41.0298	0.0870624		96.3714	0.441266	111.374	32.1238	0.147089	37.1248	0.134708		134.32	44.7734	0.282525
2003	Hart Jaune	0.3175	0.674331	-0.394035	214.1	5.36644	49	3.89182	2500	2.93916	5.65395	ELEC	1	1		639.186	1.0387	674.502	639.186	1.0387	674.502		307.35	1.06695	343.626	307.35	1.06695	343.626		473.268	1.05282	509.064	473.268	1.05282	509.064	0.0703171		407.09	1.47395	457.204	407.09	1.47395	457.204	0.10961		533.849	533.849	0.237445
3701	Randi	0.31714	0.169326	-1.77593	53.7	3.98341	33	3.49651	98	2.91777	1.98448	ELEC	1	1		350.605	0.248957	359.07	350.605	0.248957	359.07		85.222	0.294834	95.2464	85.222	0.294834	95.2464		217.914	0.271896	227.158	217.914	0.271896	227.158	0.0406961		188.383	0.380654	201.325	188.383	0.380654	201.325	0.0642852		221.119	221.119	0.148048
2798	Valdecanas	0.31704	0.121436	-2.10837	38.5	3.65066	45	3.80666	1450	3.5175	0.0834244	IRRI	2	0.333333		298.977	1.9853	366.478	99.6591	0.661768	122.159		50.6743	2.65018	140.78	16.8914	0.883394	46.9268		174.826	2.31774	253.629	58.2753	0.772581	84.543	0.310703		141.854	3.24484	252.179	47.2847	1.08161	84.0595	0.437486		420.91	140.303	0.662983
2772	Bolarque	0.31681	0.0088381	-4.72868	2.8	1.02962	99	4.59512	30.7	3.41115	0.0653941	IRRI	2	0.333333		-43.6837	0.0309474	-42.6315	-14.5612	0.0103158	-14.2105		1.08414	0.0138838	1.55619	0.36138	0.00462794	0.51873		-21.2998	0.0224156	-20.5377	-7.09993	0.00747187	-6.84589	0		-23.9697	0.0313818	-22.9027	-7.9899	0.0104606	-7.63424	0		-21.2709	-7.09029	0
94	Lookout Point	0.31647	0.0363384	-3.31488	11.5	2.44235	56	4.02535	589.2	3.26957	0.840053	FCON	5	0.266667		132.982	0.132933	137.502	35.4618	0.0354487	36.6671		13.2819	0.132199	17.7767	3.54185	0.035253	4.74045		73.1319	0.132566	77.6391	19.5018	0.0353508	20.7038	0.0580536		63.0388	0.185592	69.3489	16.8103	0.0494912	18.493	0.090991		78.9997	21.0666	0.202038
27	Powell	0.31613	0.379907	-0.967829	120.1	4.78832	97	4.57471	1620	3.13114	0.207915	ELEC	2	0.666667		498.403	0.750329	523.915	332.269	0.50022	349.276		51.3308	0.359769	63.5629	34.2205	0.239846	42.3753		274.867	0.555049	293.739	183.245	0.370033	195.826	0.0642465		236.681	0.777069	263.101	157.787	0.518046	175.401	0.100419		303.509	202.339	0.220184
1764	Gaston	0.31459	0.219015	-1.51861	68.9	4.23266	46	3.82864	632.8	3.45316	7.61321	ELEC	4	0.4		392.618	2.92932	492.215	157.047	1.17173	196.886		108.052	3.56916	229.403	43.2206	1.42767	91.7612		250.335	3.24924	360.809	100.134	1.2997	144.324	0.306185		203.43	4.54894	358.094	81.3719	1.81958	143.238	0.431909		594.639	237.856	0.657894
2342	Arroyito	0.31413	0.114921	-2.16351	36.1	3.58629	26	3.2581	300	3.40784	1.1296	ELEC	1	1		289.656	1.71472	347.956	289.656	1.71472	347.956		61.1624	2.4759	145.343	61.1624	2.4759	145.343		175.409	2.09531	246.65	175.409	2.09531	246.65	0.288833		143.345	2.93343	243.081	143.345	2.93343	243.081	0.410302		395.62	395.62	0.637671
279	Corra-Linn	0.31297	1.31674	0.275159	412.1	6.02127	77	4.34381	1010	3.2068	4.92168	ELEC	1	1		873.364	5.43414	1058.12	873.364	5.43414	1058.12		388.688	3.9834	524.124	388.688	3.9834	524.124		631.026	4.70877	791.124	631.026	4.70877	791.124	0.202368		528.18	6.59227	752.317	528.18	6.59227	752.317	0.297929		1095.12	1095.12	0.517695
4021	Plastiras	0.31215	0.0631107	-2.76287	19.7	2.98062	50	3.91202	400	3.26957	0.322344	ELEC	2	0.666667		204.235	0.277519	213.671	136.157	0.185012	142.447		24.7784	0.307655	35.2386	16.5189	0.205103	23.4924		114.507	0.292587	124.455	76.3378	0.195058	82.9698	0.0799323		98.3276	0.409621	112.255	65.5518	0.273081	74.8365	0.124067		133.555	89.0367	0.263767
3706	Seitakorva	0.31097	0.732225	-0.311667	227.7	5.42803	46	3.82864	1100	2.96011	4.17847	ELEC	1	1		660.6	1.31905	705.448	660.6	1.31905	705.448		334.019	1.43795	382.91	334.019	1.43795	382.91		497.31	1.3785	544.179	497.31	1.3785	544.179	0.0861281		426.566	1.9299	492.183	426.566	1.9299	492.183	0.133318		592.538	592.538	0.280103
6786	Rangipo	0.31042	0.000322144	-8.04051	0.1	-2.30259	29	3.3673	0.2	2.98568	0.931387	ELEC	1	1		-446.757	0.000230896	-446.749	-446.757	0.000230896	-446.749		0.165489	0.000230867	0.173339	0.165489	0.000230867	0.173339		-223.296	0.000230882	-223.288	-223.296	0.000230882	-223.288	0		-252.323	0.000323235	-252.312	-252.323	0.000323235	-252.312	0		-252.295	-252.295	0
49	Chelan Dam	0.30863	0.413764	-0.882459	127.7	4.84968	82	4.40672	834	3.35341	0.00232025	ELEC	2	0.666667		513.976	2.56226	601.093	342.651	1.70818	400.729		88.8248	1.81073	150.39	59.2166	1.20716	100.26		301.401	2.1865	375.742	200.934	1.45767	250.494	0.197851		252.554	3.0611	356.632	168.369	2.04073	237.754	0.291834		515.809	343.872	0.510372
4382	Gumaty	0.30792	0.00194856	-6.24067	0.6	-0.510826	51	3.93183	40	3.3322	141.5	ELEC	1	1		-230.735	0.00600572	-230.53	-230.735	0.00600572	-230.53		3.73233	0.00148589	3.78285	3.73233	0.00148589	3.78285		-113.501	0.00374581	-113.374	-113.501	0.00374581	-113.374	0		-128.24	0.00524413	-128.061	-128.24	0.00524413	-128.061	0		-127.789	-127.789	0
6686	Miena Rockfill	0.30767	0.48201	-0.729791	148.3	4.99924	27	3.29584	3356	2.83321	0.0933984	ELEC	1	1		548.48	0.679055	571.568	548.48	0.679055	571.568		248.498	0.835722	276.912	248.498	0.835722	276.912		398.489	0.757388	424.24	398.489	0.757388	424.24	0.0606996		343.338	1.06034	379.39	343.338	1.06034	379.39	0.0950255		434.527	434.527	0.209859
1905	Thurlow	0.30504	0.00721217	-4.93199	2.2	0.788457	109	4.69135	22.5	3.47507	28.1089	ELEC	2	0.666667		-73.0996	0.0302096	-72.0725	-48.7331	0.0201397	-48.0483		2.68088	0.00837356	2.96558	1.78725	0.00558237	1.97706		-35.2094	0.0192916	-34.5534	-23.4729	0.012861	-23.0356	0		-39.7013	0.0270082	-38.783	-26.4675	0.0180055	-25.8553	0		-37.3786	-24.9191	0
3071	Jarpstrommens	0.30356	1.54698	0.436302	469.6	6.15188	65	4.17439	505	2.92852	0.0421492	ELEC	1	1		944.767	2.13101	1017.22	944.767	2.13101	1017.22		476.156	1.8338	538.505	476.156	1.8338	538.505		710.461	1.9824	777.863	710.461	1.9824	777.863	0.0866499		609.339	2.77537	703.702	609.339	2.77537	703.702	0.134094		848.021	848.021	0.281457
1439	Red Rock Falls	0.30317	0.0135238	-4.30331	4.1	1.41099	48	3.8712	61.7	3.22684	0.125815	ELEC	1	1		3.34512	0.0383943	4.65052	3.34512	0.0383943	4.65052		5.42837	0.0406022	6.80884	5.42837	0.0406022	6.80884		4.38674	0.0394982	5.72968	4.38674	0.0394982	5.72968	0.234383		3.64188	0.0552975	5.522	3.64188	0.0552975	5.522	0.340477		8.39747	8.39747	0.566312
5215	Gangnan	0.29998	0.130675	-2.03504	39.2	3.66868	40	3.68888	1571	3.45947	13.0145	FCON	3	0.333333		303.381	1.821	365.295	101.127	0.607001	121.765		76.3844	2.19357	150.966	25.4615	0.731189	50.3219		189.882	2.00729	258.13	63.2942	0.669095	86.0434	0.264393		156.326	2.8102	251.872	52.1085	0.936733	83.9575	0.379346		398.003	132.668	0.607225
2955	Bin el Ouidane	0.29942	0.0671298	-2.70113	20.1	3.00072	56	4.02535	1484	3.58906	0.258427	ELEC	2	0.666667		207.626	1.15583	246.924	138.418	0.770551	164.616		24.1137	1.31534	68.8355	16.0758	0.876896	45.8903		115.87	1.23559	157.88	77.2467	0.823724	105.253	0.266088		95.3456	1.72982	154.16	63.5638	1.15321	102.773	0.381513		244.11	162.74	0.609416
21	Seton	0.29856	0.0820606	-2.5003	24.5	3.19867	53	3.97029	148.3	3.19458	1.71788	ELEC	1	1		235.06	0.25824	243.84	235.06	0.25824	243.84		32.1158	0.263073	41.0603	32.1158	0.263073	41.0603		133.588	0.260657	142.45	133.588	0.260657	142.45	0.0622135		115.069	0.364919	127.477	115.069	0.364919	127.477	0.0973296		146.452	146.452	0.214288
1436	Big Eddy	0.298098	0.0989607	-2.31303	29.5	3.38439	88	4.47734	304.6	3.18635	7.59895	ELEC	1	1		261.498	0.211961	268.704	261.498	0.211961	268.704		26.1449	0.109459	29.8665	26.1449	0.109459	29.8665		143.821	0.16071	149.285	143.821	0.16071	149.285	0.0366019		124.414	0.224993	132.064	124.414	0.224993	132.064	0.0579248		143.764	143.764	0.134592
2698	Cenza	0.29721	0.00571986	-5.16381	1.7	0.530628	16	2.77259	43	3.17805	0.265034	ELEC	1	1		-104.489	0.0255221	-103.621	-104.489	0.0255221	-103.621		3.30253	0.0280903	4.2576	3.30253	0.0280903	4.2576		-50.5932	0.0268062	-49.6818	-50.5932	0.0268062	-49.6818	0		-57.0518	0.0375287	-55.7758	-57.0518	0.0375287	-55.7758	0		-53.8243	-53.8243	0
2303	Prado	0.29691	0.114176	-2.17001	33.9	3.52342	38	3.63759	1400	3.52046	2.12241	ELEC	2	0.666667		281.909	2.12454	354.143	187.939	1.41636	236.095		54.5228	2.94887	154.784	36.3485	1.96591	103.189		168.216	2.5367	254.463	112.144	1.69113	169.642	0.33894		135.135	3.55138	255.882	90.0903	2.36759	170.588	0.471885		440.554	293.703	0.69326
541	Blue Mesa	0.2964	0.101889	-2.28387	30.2	3.40784	44	3.78419	923.2	3.21888	3.98427	ELEC	4	0.4		265.028	0.427693	279.57	106.011	0.171077	111.828		47.3758	0.487144	63.9387	18.9503	0.194858	25.5755		156.202	0.457419	171.754	62.4808	0.182967	68.7017	0.0905493		133.874	0.640386	155.647	53.5496	0.256154	62.2588	0.139888		188.947	75.5789	0.291474
3715	Ajaure	0.29546	0.161105	-1.8257	47.6	3.86283	42	3.73767	209	2.73437	7.65209	ELEC	1	1		334.106	0.0857278	337.021	334.106	0.0857278	337.021		83.0627	0.0815976	85.8371	83.0627	0.0815976	85.8371		208.584	0.0836627	211.429	208.584	0.0836627	211.429	0.0134539		181.099	0.117128	185.081	181.099	0.117128	185.081	0.0215168		191.172	191.172	0.0526909
3434	Villefort	0.29546	0.00236919	-6.04521	0.7	-0.356675	44	3.78419	35.7	3.21084	0.140555	ELEC	3	0.5		-212.082	0.00489153	-211.915	-106.041	0.00244577	-105.958		1.00303	0.00505635	1.17494	0.501514	0.00252818	0.587472		-105.539	0.00497394	-105.37	-52.7696	0.00248697	-52.6851	0		-119.237	0.00696352	-119.001	-59.6187	0.00348176	-59.5003	0		-118.639	-59.3193	0
80	Detroit	0.29435	0.0288772	-3.5447	8.5	2.14007	56	4.02535	561.2	3.16548	3.21144	ELEC	5	0.333333		94.7994	0.0634341	96.9561	31.5998	0.0211447	32.3187		11.2961	0.0579009	13.2647	3.76537	0.0193003	4.42158		53.0477	0.0606675	55.1104	17.6826	0.0202225	18.3701	0.0374284		45.8834	0.0849345	48.7712	15.2945	0.0283115	16.2571	0.0592107		53.1877	17.7292	0.137332
2732	Bemposta	0.2929	0.0075111	-4.89137	2.2	0.788457	45	3.80666	128.8	3.37759	161.376	ELEC	1	1		-73.0273	0.0397292	-71.6765	-73.0273	0.0397292	-71.6765		16.2488	0.00922591	16.5625	16.2488	0.00922591	16.5625		-28.3893	0.0244775	-27.557	-28.3893	0.0244775	-27.557	0		-31.9717	0.0342685	-30.8065	-31.9717	0.0342685	-30.8065	0		-29.0246	-29.0246	0
4031	Demirkopru	0.29258	0.12236	-2.10079	35.8	3.57795	49	3.89182	1320	3.44362	0.0201381	IRRI	3	0.333333		290.451	1.34703	336.25	96.8169	0.449011	112.083		48.3074	1.63538	103.91	16.1025	0.545126	34.6368		169.379	1.49121	220.08	56.4597	0.497069	73.36	0.230375		140.769	2.08769	211.75	46.9229	0.695896	70.5833	0.335213		320.31	106.77	0.560524
3892	Stikada	0.29251	0.00854672	-4.76221	2.5	0.916291	26	3.2581	18.4	3.17805	0.472164	ELEC	1	1		-57.3927	0.0284466	-56.4255	-57.3927	0.0284466	-56.4255		4.48786	0.0341255	5.64813	4.48786	0.0341255	5.64813		-26.4524	0.0312861	-25.3887	-26.4524	0.0312861	-25.3887	0		-29.753	0.0438005	-28.2638	-29.753	0.0438005	-28.2638	0		-25.9861	-25.9861	0
1860	Weiss Main Dam	0.28996	0.15278	-1.87876	44.3	3.79098	48	3.8712	377.8	3.44999	0.265695	ELEC	2	0.666667		323.446	1.8292	385.639	215.631	1.21947	257.092		61.5563	2.26342	138.513	41.0375	1.50895	92.3417		192.501	2.04631	262.076	128.334	1.36421	174.717	0.265475		158.431	2.86483	255.836	105.621	1.90989	170.557	0.38073		404.807	269.871	0.608625
2160	Bellows Falls	0.28989	0.0117286	-4.44573	3.4	1.22378	102	4.62497	68.5	3.31054	10.6736	ELEC	2	0.666667		-19.619	0.0268509	-18.7061	-13.0793	0.0179006	-12.4707		2.59371	0.0097189	2.92415	1.72914	0.00647927	1.94943		-8.51264	0.0182849	-7.89096	-5.6751	0.0121899	-5.26064	0		-9.53847	0.0255988	-8.66811	-6.35898	0.0170659	-5.77874	0		-7.33697	-4.89131	0
4496	Kamburu	0.28978	0.0300228	-3.5058	8.7	2.16332	35	3.55535	150	3.46886	36.8753	ELEC	1	1		97.8753	0.370838	110.484	97.8753	0.370838	110.484		26.1226	0.349315	37.9993	26.1226	0.349315	37.9993		61.9989	0.360076	74.2415	61.9989	0.360076	74.2415	0.164902		52.3475	0.504107	69.4872	52.3475	0.504107	69.4872	0.246659		95.7007	95.7007	0.453008
3327	Annabruecke	0.28642	0.00872844	-4.74117	2.5	0.916291	28	3.3322	36	3.10009	7.33307	ELEC	2	0.666667		-57.3488	0.0194132	-56.6887	-38.2325	0.0129421	-37.7925		5.13636	0.0210296	5.85137	3.42424	0.0140197	3.90091		-26.1062	0.0202214	-25.4187	-17.4041	0.0134809	-16.9458	0		-29.4106	0.02831	-28.4481	-19.6071	0.0188733	-18.9654	0		-26.976	-17.984	0
1818	Hiwassee	0.28168	0.0440216	-3.12308	12.4	2.5177	69	4.23411	535.3	3.39451	19.4764	FCON	4	0.3		143.908	0.250088	152.411	43.1724	0.0750263	45.7233		21.8508	0.171611	27.6856	6.55524	0.0514833	8.30568		82.8794	0.210849	90.0483	24.8638	0.0632548	27.0145	0.0796115		71.1731	0.295189	81.2096	21.3519	0.0885567	24.3629	0.123587		96.5594	28.9678	0.262908
3373	Genissiat	0.28128	0.0117321	-4.44543	3.3	1.19392	61	4.11087	56	3.21487	8.92414	ELEC	1	1		-23.2108	0.0256927	-22.3372	-23.2108	0.0256927	-22.3372		4.995	0.0200225	5.67577	4.995	0.0200225	5.67577		-9.1079	0.0228576	-8.33074	-9.1079	0.0228576	-8.33074	0		-10.1909	0.0320007	-9.10287	-10.1909	0.0320007	-9.10287	0		-7.43884	-7.43884	0
692	Presidente Gustavo Diaz Ordaz	0.278	0.0917266	-2.38894	25.5	3.23868	27	3.29584	1800	3.64021	24.2247	IRRI	3	0.333333		242.212	3.63925	365.947	80.7375	1.21308	121.982		71.2504	4.41552	221.378	23.7501	1.47184	73.7927		156.731	4.02738	293.662	52.2438	1.34246	97.8875	0.466287		118.555	5.63834	310.259	39.5184	1.87945	103.42	0.617883		603.452	201.151	0.803538
107	William L. Jess	0.27696	0.0408001	-3.19907	11.3	2.4248	33	3.49651	616.7	3.38439	0.452249	FCON	4	0.3		131.95	0.380384	144.883	39.5849	0.114115	43.4648		19.858	0.503423	36.9744	5.95741	0.151027	11.0923		75.9038	0.441903	90.9285	22.7711	0.132571	27.2786	0.165237		64.0831	0.618665	85.1177	19.2249	0.185599	25.5353	0.247124		117.288	35.1865	0.453627
4438	Menzelet	0.2752	0.0959302	-2.34413	26.4	3.27336	16	2.77259	2088	3.53806	6.20085	IRRI	3	0.333333		247.403	3.58889	369.426	82.4678	1.1963	123.142		61.5523	4.6274	218.884	20.5174	1.54247	72.9613		154.478	4.10815	294.155	51.4926	1.36938	98.0516	0.474842		116.238	5.75141	311.785	38.7459	1.91714	103.928	0.627187		610.859	203.62	0.809714
273	Whatshan	0.27249	0.0594517	-2.82259	16.2	2.78501	57	4.04305	114.7	3.25424	7.53604	ELEC	1	1		179.81	0.218749	187.247	179.81	0.218749	187.247		25.7152	0.1965	32.3962	25.7152	0.1965	32.3962		102.763	0.207625	109.822	102.763	0.207625	109.822	0.0642791		88.4857	0.290675	98.3687	88.4857	0.290675	98.3687	0.100468		113.484	113.484	0.220279
2157	Spier Falls	0.27221	0.00955145	-4.65106	2.6	0.955511	106	4.66344	39.8	3.30689	5.22363	ELEC	2	0.666667		-52.4297	0.0201421	-51.7449	-34.9531	0.0134281	-34.4966		1.34043	0.00690351	1.57515	0.89362	0.00460234	1.0501		-25.5446	0.0135228	-25.0849	-17.0298	0.00901521	-16.7232	0		-28.8057	0.0189319	-28.162	-19.2038	0.0126213	-18.7747	0		-27.1775	-18.1184	0
2351	Hinds Lake Main Dam	0.27053	0.194064	-1.63957	52.5	3.96081	29	3.3673	275	3.02529	11.9509	ELEC	1	1		353.869	0.522962	371.649	353.869	0.522962	371.649		122.842	0.578055	142.496	122.842	0.578055	142.496		238.355	0.550508	257.073	238.355	0.550508	257.073	0.0728093		204.936	0.770712	231.14	204.936	0.770712	231.14	0.113369		271.217	271.217	0.244384
2310	Cabra Corral	0.27032	0.27301	-1.29825	73.8	4.30136	36	3.58352	3100	3.3673	7.72282	IRRI	3	0.333333		413.945	3.10225	519.422	137.982	1.03408	173.141		149.899	3.95453	284.354	49.9665	1.31818	94.7845		281.922	3.52839	401.888	93.9741	1.17613	133.963	0.298505		229.677	4.93975	397.629	76.559	1.64658	132.543	0.422383		654.496	218.165	0.649078
600	Pine Flat Dam	0.2692	0.0572065	-2.86109	15.4	2.73437	55	4.00733	1233.5	3.56105	0.508997	FCON	4	0.3		173.172	0.855204	202.249	51.9516	0.256561	60.6747		21.0163	0.948186	53.2546	6.30489	0.284456	15.9764		97.0942	0.901695	127.752	29.1283	0.270508	38.3256	0.239978		80.4865	1.26237	123.407	24.1459	0.378712	37.0221	0.347797		189.051	56.7152	0.574259
5938	Choonchon	0.26767	0.0455785	-3.08832	12.2	2.50144	44	3.78419	150	3.3569	16.5004	ELEC	1	1		142.328	0.308473	152.816	142.328	0.308473	152.816		27.3682	0.311313	37.9528	27.3682	0.311313	37.9528		84.8479	0.309893	95.3843	84.8479	0.309893	95.3843	0.110462		72.448	0.43385	87.1989	72.448	0.43385	87.1989	0.169164		109.759	109.759	0.339936
1870	H. Neely Henry	0.26734	0.0983766	-2.31895	26.3	3.26957	43	3.7612	149	3.47816	12.267	ELEC	2	0.666667		247.538	1.34241	293.18	165.025	0.894943	195.454		55.0994	1.53504	107.291	36.7329	1.02336	71.5272		151.319	1.43873	200.236	100.879	0.959152	133.49	0.244296		125.288	2.01422	193.772	83.5255	1.34281	129.181	0.353424		298.511	199.007	0.58029
408	Lower Salmon	0.26635	0.00976159	-4.6293	2.6	0.955511	60	4.09434	13.4	3.50856	2.20414	ELEC	2	0.666667		-52.3789	0.0786273	-49.7056	-34.9193	0.0524182	-33.137		3.49918	0.0729279	5.97873	2.33278	0.0486186	3.98582		-24.4399	0.0757776	-21.8634	-16.2932	0.0505184	-14.5756	0		-27.2821	0.106089	-23.6751	-18.1881	0.0707258	-15.7834	0		-18.1585	-12.1057	0
6771	Matahina	0.26357	0.00720871	-4.93247	1.9	0.641854	44	3.78419	25	3.16548	0.431219	ELEC	1	1		-90.7434	0.0148071	-90.2399	-90.7434	0.0148071	-90.2399		3.07459	0.0152222	3.59215	3.07459	0.0152222	3.59215		-43.8344	0.0150146	-43.3239	-43.8344	0.0150146	-43.3239	0		-49.4665	0.0210205	-48.7518	-49.4665	0.0210205	-48.7518	0		-47.6587	-47.6587	0
5126	Sedawgyi	0.2628	0.11796	-2.13741	31	3.43399	20	2.99573	450	3.57515	1.23626	IRRI	2	0.333333		272.062	4.57635	427.658	90.6872	1.52545	142.553		66.7755	6.60472	291.336	22.2585	2.20157	97.112		169.419	5.59054	359.497	56.4729	1.86351	119.832	0.528734		122.684	7.82675	388.794	40.8947	2.60892	129.598	0.68445		795.785	265.262	0.845833
2728	Villalcampo	0.26077	0.00651915	-5.03301	1.7	0.530628	60	4.09434	66.5	3.3569	0.123227	ELEC	1	1		-104.296	0.0246705	-103.457	-104.296	0.0246705	-103.457		2.19003	0.0216591	2.92644	2.19003	0.0216591	2.92644		-51.0528	0.0231648	-50.2652	-51.0528	0.0231648	-50.2652	0		-57.5872	0.0324307	-56.4846	-57.5872	0.0324307	-56.4846	0		-54.7982	-54.7982	0
2716	Vilarinho das Furnas	0.26036	0.00844984	-4.77361	2.2	0.788457	37	3.61092	118	3.16125	0.472024	ELEC	1	1		-72.8002	0.0199579	-72.1217	-72.8002	0.0199579	-72.1217		3.93018	0.0220461	4.67975	3.93018	0.0220461	4.67975		-34.435	0.021002	-33.721	-34.435	0.021002	-33.721	0		-38.8188	0.0294028	-37.8191	-38.8188	0.0294028	-37.8191	0		-36.2901	-36.2901	0
3991	Thissavros	0.25848	0.0166357	-4.0962	4.3	1.45862	13	2.56495	705	3.26957	2.79319	ELEC	2	0.666667		9.82956	0.158635	15.2232	6.55304	0.105757	10.1488		10.3325	0.165569	15.9619	6.88835	0.110379	10.6412		10.081	0.162102	15.5925	6.72069	0.108068	10.395	0.353469		8.05401	0.226943	15.7701	5.36934	0.151295	10.5134	0.489285		27.5711	18.3807	0.707882
2059	Indian Pond	0.25848	0.0491334	-3.01322	12.7	2.5416	54	3.98898	133.2	3.19458	8.36067	ELEC	1	1		148.021	0.139086	152.75	148.021	0.139086	152.75		22.4944	0.124594	26.7306	22.4944	0.124594	26.7306		85.2578	0.13184	89.7404	85.2578	0.13184	89.7404	0.0499504		73.5916	0.184576	79.8672	73.5916	0.184576	79.8672	0.0785754		89.4651	89.4651	0.177427
5804	Batang Ai	0.25684	0.266314	-1.32308	68.4	4.22537	24	3.17805	2360	3.45947	223.017	ELEC	1	1		403.181	6.18952	613.625	403.181	6.18952	613.625		784.315	1.01593	818.856	784.315	1.01593	818.856		593.748	3.60272	716.241	593.748	3.60272	716.241	0.171022		500.637	5.04381	672.126	500.637	5.04381	672.126	0.255145		934.405	934.405	0.464219
3357	Albigna	0.25561	0.00156488	-6.45994	0.4	-0.916291	50	3.91202	71	2.64617	9.36319	ELEC	1	1		-279.623	0.000214155	-279.616	-279.623	0.000214155	-279.616		0.767553	0.000144926	0.772481	0.767553	0.000144926	0.772481		-139.428	0.000179541	-139.422	-139.428	0.000179541	-139.422	0		-157.553	0.000251357	-157.544	-157.553	0.000251357	-157.544	0		-157.531	-157.531	0
2319	San Roque	0.25129	0.0616817	-2.78577	15.5	2.74084	65	4.17439	201	3.4012	15.2662	SUPP	4	0.3		175.033	0.40123	188.675	52.51	0.120369	56.6026		29.1507	0.304655	39.509	8.74522	0.0913964	11.8527		102.092	0.352942	114.092	30.6276	0.105883	34.2276	0.105178		87.2601	0.494119	104.06	26.178	0.148236	31.2181	0.161446		129.754	38.9263	0.327498
3981	Shkopet	0.25119	0.00437916	-5.4309	1.1	0.0953102	47	3.85015	140	3.33577	93.3211	ELEC	1	1		-157.201	0.0168595	-156.628	-157.201	0.0168595	-156.628		6.19955	0.00696245	6.43628	6.19955	0.00696245	6.43628		-75.5009	0.011911	-75.096	-75.5009	0.011911	-75.096	0		-85.2634	0.0166754	-84.6964	-85.2634	0.0166754	-84.6964	0		-83.8293	-83.8293	0
4016	Pigae Aoos	0.25044	0.0774637	-2.55795	19.4	2.96527	20	2.99573	260	3.30689	0.465104	ELEC	1	1		205.86	0.832534	234.166	205.86	0.832534	234.166		43.2043	1.06803	79.5172	43.2043	1.06803	79.5172		124.532	0.95028	156.842	124.532	0.95028	156.842	0.206001		104.143	1.33039	149.376	104.143	1.33039	149.376	0.302815		218.556	218.556	0.523498
131	Trinity	0.24773	0.227264	-1.48164	56.3	4.03069	47	3.85015	2633.5	3.48738	0.0118944	IRRI	4	0.3		370.308	3.51247	489.732	111.092	1.05374	146.92		92.1813	4.38806	241.375	27.6544	1.31642	72.4126		231.245	3.95027	365.554	69.3734	1.18508	109.666	0.367413		183.723	5.53038	371.756	55.1168	1.65911	111.527	0.505797		659.335	197.801	0.721351
4699	Naghlu	0.24737	0.0408295	-3.19835	10.1	2.31254	41	3.71357	500	3.56388	17.9824	ELEC	1	1		118.446	0.725843	143.125	118.446	0.725843	143.125		25.8394	0.789863	52.6948	25.8394	0.789863	52.6948		72.1427	0.757853	97.9097	72.1427	0.757853	97.9097	0.263171		59.4144	1.06099	95.4882	59.4144	1.06099	95.4882	0.377783		150.66	150.66	0.605639
2809	Fratel	0.24727	0.0177943	-4.02888	4.4	1.4816	36	3.58352	92.5	3.44362	30.5327	ELEC	1	1		12.8764	0.174894	18.8229	12.8764	0.174894	18.8229		14.164	0.163607	19.7266	14.164	0.163607	19.7266		13.5202	0.169251	19.2747	13.5202	0.169251	19.2747	0.298553		11.0145	0.236951	19.0708	11.0145	0.236951	19.0708	0.422443		31.3923	31.3923	0.649134
2725	Ricobayo	0.24614	0.0922239	-2.38354	22.7	3.12236	75	4.31749	1200	3.36384	0.299294	ELEC	1	1		228.335	0.489276	244.97	228.335	0.489276	244.97		23.6146	0.357878	35.7824	23.6146	0.357878	35.7824		125.975	0.423577	140.376	125.975	0.423577	140.376	0.102593		107.726	0.593007	127.888	107.726	0.593007	127.888	0.157655		158.724	158.724	0.321303
3323	Spitallamm, Seeuferegg	0.24501	0.0134688	-4.30738	3.3	1.19392	77	4.34381	115	2.41591	0.470127	ELEC	1	1		-22.7907	0.000694252	-22.7671	-22.7907	0.000694252	-22.7671		3.32682	0.000319878	3.3377	3.32682	0.000319878	3.3377		-9.73196	0.000507065	-9.71472	-9.73196	0.000507065	-9.71472	0		-10.9949	0.000709891	-10.9707	-10.9949	0.000709891	-10.9707	0		-10.9338	-10.9338	0
5	Long Lake Dam	0.24477	0.021653	-3.83261	5.3	1.66771	36	3.58352	181.3	2.76001	0.267411	ELEC	1	1		36.2061	0.0101388	36.5509	36.2061	0.0101388	36.5509		10.1413	0.00992885	10.4789	10.1413	0.00992885	10.4789		23.1737	0.0100338	23.5149	23.1737	0.0100338	23.5149	0.0145079		20.1168	0.0140474	20.5944	20.1168	0.0140474	20.5944	0.0231913		21.3249	21.3249	0.0566509
28	Lois	0.2439	0.0873309	-2.43805	21.3	3.05871	68	4.21951	555.1	3.10459	0.256392	ELEC	1	1		219.491	0.153629	224.714	219.491	0.153629	224.714		25.6543	0.115455	29.5797	25.6543	0.115455	29.5797		122.572	0.134542	127.147	122.572	0.134542	127.147	0.0359775		106.043	0.188359	112.448	106.043	0.188359	112.448	0.0569527		122.242	122.242	0.132514
3429	Couesque	0.2438	0.00615258	-5.09088	1.5	0.405465	59	4.07754	56.1	3.24649	10.5829	ELEC	1	1		-119.447	0.0141924	-118.964	-119.447	0.0141924	-118.964		2.79707	0.0107862	3.1638	2.79707	0.0107862	3.1638		-58.325	0.0124893	-57.9003	-58.325	0.0124893	-57.9003	0		-65.852	0.017485	-65.2575	-65.852	0.017485	-65.2575	0		-64.3483	-64.3483	0
3716	Gardiken	0.24271	0.382761	-0.960344	92.9	4.53152	46	3.82864	871	2.76632	0.0829722	ELEC	1	1		468.189	0.256463	476.909	468.189	0.256463	476.909		157.635	0.250973	166.168	157.635	0.250973	166.168		312.912	0.253718	321.538	312.912	0.253718	321.538	0.0268285		271.112	0.355205	283.189	271.112	0.355205	283.189	0.0426463		301.66	301.66	0.101265
3083	Lossen	0.24264	0.182163	-1.70285	44.2	3.78872	47	3.85015	500	2.83321	4.31985	ELEC	1	1		330.28	0.142123	335.113	330.28	0.142123	335.113		82.3828	0.131632	86.8583	82.3828	0.131632	86.8583		206.332	0.136877	210.985	206.332	0.136877	210.985	0.0220576		178.904	0.191628	185.419	178.904	0.191628	185.419	0.0351386		195.384	195.384	0.084347
5599	Hongmen	0.24205	0.144185	-1.93666	34.9	3.55249	40	3.68888	1230	3.52046	2.73079	FCON	3	0.333333		292.665	2.69157	384.178	97.555	0.897189	128.059		68.2303	3.51675	187.8	22.7434	1.17225	62.6		180.448	3.10416	285.989	60.1492	1.03472	95.3297	0.36904		143.269	4.34582	291.027	47.7564	1.44861	97.0091	0.507712		517.01	172.337	0.722889
2799	Azutan	0.24075	0.0382139	-3.26456	9.2	2.2192	40	3.68888	113	3.52342	4.04833	ELEC	2	0.666667		106.581	0.569955	125.96	71.0542	0.37997	83.9732		18.6284	0.701861	42.4916	12.4189	0.467907	28.3278		62.6048	0.635908	84.2257	41.7366	0.423939	56.1505	0.256702		51.6555	0.890271	81.9247	34.437	0.593514	54.6165	0.369476		128.219	85.4792	0.59713
3426	Sarrans	0.23859	0.0243095	-3.71689	5.8	1.75786	77	4.34381	296.3	3.20275	9.31079	ELEC	1	1		47.6979	0.0482045	49.3368	47.6979	0.0482045	49.3368		8.33092	0.0277486	9.27437	8.33092	0.0277486	9.27437		28.0144	0.0379765	29.3056	28.0144	0.0379765	29.3056	0.0440599		24.2047	0.0531671	26.0123	24.2047	0.0531671	26.0123	0.0694933		28.777	28.777	0.15889
2730	Picote	0.23544	0.00212368	-6.1546	0.5	-0.693147	51	3.93183	63.8	3.3673	8.98324	ELEC	1	1		-252.634	0.00778537	-252.369	-252.634	0.00778537	-252.369		1.02132	0.00678416	1.25198	1.02132	0.00678416	1.25198		-125.806	0.00728476	-125.558	-125.806	0.00728476	-125.558	0		-142.129	0.0101987	-141.782	-142.129	0.0101987	-141.782	0		-141.252	-141.252	0
1852	Wateree	0.23478	0.186132	-1.6813	43.7	3.77735	90	4.49981	323.7	3.46886	9.50177	ELEC	2	0.666667		329.871	1.56686	383.144	219.914	1.04457	255.43		50.9793	0.823353	78.9733	33.9862	0.548902	52.6489		190.425	1.19511	231.059	126.95	0.796737	154.039	0.175858		160.388	1.67315	217.275	106.925	1.11543	144.85	0.261821		304.278	202.852	0.472892
5940	Soyanggang	0.23429	0.168168	-1.78279	39.4	3.67377	36	3.58352	2900	3.3322	0.303756	SUPP	6	0.238095		313.061	1.49597	363.924	74.5383	0.356183	86.6485		78.8286	1.93034	144.46	18.7687	0.459605	34.3953		195.945	1.71315	254.192	46.6535	0.407894	60.5219	0.229147		162.9	2.39842	244.446	38.7857	0.571051	58.2014	0.333596		369.164	87.8961	0.558733
2741	Torrao	0.23403	0.0098278	-4.62254	2.3	0.832909	21	3.04452	124	3.26576	26.8835	ELEC	1	1		-67.1174	0.0584592	-65.1298	-67.1174	0.0584592	-65.1298		8.23831	0.0526843	10.0296	8.23831	0.0526843	10.0296		-29.4396	0.0555718	-27.5501	-29.4396	0.0555718	-27.5501	0		-33.0211	0.0778005	-30.3759	-33.0211	0.0778005	-30.3759	0		-26.3302	-26.3302	0
66	Cowlitz Falls Dam	0.23376	0.00470568	-5.35898	1.1	0.0953102	16	2.77259	18.5	3.14415	1.62644	ELEC	1	1		-157.122	0.0174045	-156.531	-157.122	0.0174045	-156.531		2.78632	0.0176088	3.38501	2.78632	0.0176088	3.38501		-77.1681	0.0175066	-76.5728	-77.1681	0.0175066	-76.5728	0		-87.1225	0.0245093	-86.2892	-87.1225	0.0245093	-86.2892	0		-85.0147	-85.0147	0
1750	Claytor	0.23176	0.0629962	-2.76468	14.6	2.68102	70	4.2485	286.2	3.3499	4.67393	ELEC	4	0.4		168.153	0.308782	178.651	67.261	0.123513	71.4605		20.8313	0.229856	28.6464	8.33251	0.0919423	11.4585		94.4919	0.269319	103.649	37.7968	0.107728	41.4595	0.088345		81.0176	0.377047	93.8371	32.407	0.150819	37.5349	0.136615		113.444	45.3774	0.285834
545	Donnells	0.22936	0.00566795	-5.17293	1.3	0.262364	51	3.93183	80.2	3.23868	0.332623	ELEC	1	1		-136.786	0.0138783	-136.314	-136.786	0.0138783	-136.314		2.19506	0.0129103	2.63401	2.19506	0.0129103	2.63401		-67.2953	0.0133943	-66.8399	-67.2953	0.0133943	-66.8399	0		-75.9845	0.018752	-75.3469	-75.9845	0.018752	-75.3469	0		-74.3718	-74.3718	0
1042	Norfork	0.22901	0.34671	-1.05927	79.4	4.3745	65	4.17439	2446	3.50556	0.142366	FCON	5	0.266667		440.573	4.91574	607.708	117.486	1.31086	162.055		107.093	4.68723	266.458	28.558	1.24993	71.0556		273.833	4.80149	437.083	73.022	1.2804	116.555	0.3735		217.012	6.72208	445.563	57.8698	1.79256	118.817	0.512949		795.111	212.03	0.727067
2686	Los Peares	0.22709	0.0162931	-4.11701	3.7	1.30833	54	3.98898	182	3.25037	18.8634	ELEC	1	1		-8.33898	0.0486665	-6.68432	-8.33898	0.0486665	-6.68432		9.31179	0.0375862	10.5897	9.31179	0.0375862	10.5897		0.486402	0.0431264	1.9527	0.486402	0.0431264	1.9527	0.750908		0.232551	0.0603769	2.28537	0.232551	0.0603769	2.28537	0.898243		5.42497	5.42497	0.957133
29	Clowhom	0.22464	0.0307158	-3.48298	6.9	1.93152	52	3.95124	99.9	3.06339	0.0305394	ELEC	1	1		70.1468	0.0455436	71.6953	70.1468	0.0455436	71.6953		11.6276	0.0414304	13.0362	11.6276	0.0414304	13.0362		40.8872	0.043487	42.3657	40.8872	0.043487	42.3657	0.0348998		35.3796	0.0608818	37.4496	35.3796	0.0608818	37.4496	0.0552737		40.6155	40.6155	0.128912
1906	Oliver	0.22317	0.0295739	-3.52086	6.6	1.88707	50	3.91202	39.5	3.49347	0.191423	ELEC	1	1		64.5211	0.311291	75.1049	64.5211	0.311291	75.1049		11.5693	0.340608	23.15	11.5693	0.340608	23.15		38.0452	0.325949	49.1275	38.0452	0.325949	49.1275	0.225582		31.6586	0.456329	47.1738	31.6586	0.456329	47.1738	0.328894		70.9029	70.9029	0.553494
3732	Melo	0.22301	0.537644	-0.620559	119.9	4.78666	38	3.63759	699	3.04927	3.58547	ELEC	1	1		536.353	1.58092	590.104	536.353	1.58092	590.104		265.258	1.80028	326.467	265.258	1.80028	326.467		400.805	1.6906	458.286	400.805	1.6906	458.286	0.125425		341.228	2.36684	421.701	341.228	2.36684	421.701	0.190829		544.776	544.776	0.373636
6772	Waipapa	0.22181	0.00360669	-5.62496	0.8	-0.223144	48	3.8712	16	3.13983	18.5222	ELEC	1	1		-195.712	0.00546142	-195.527	-195.712	0.00546142	-195.527		2.16595	0.00416898	2.3077	2.16595	0.00416898	2.3077		-96.7733	0.0048152	-96.6095	-96.7733	0.0048152	-96.6095	0		-109.333	0.00674128	-109.103	-109.333	0.00674128	-109.103	0		-108.753	-108.753	0
5171	Bersia	0.2197	0.0377788	-3.27601	8.3	2.11626	26	3.2581	70	3.48124	263.59	ELEC	1	1		94.0868	0.64288	115.945	94.0868	0.64288	115.945		127.442	0.0647279	129.643	127.442	0.0647279	129.643		110.764	0.353804	122.794	110.764	0.353804	122.794	0.0979637		94.8012	0.495326	111.642	94.8012	0.495326	111.642	0.150848		137.399	137.399	0.310031
3842	Cakovec	0.21898	0.0447529	-3.1066	9.8	2.28238	27	3.29584	51	3.26576	22.5105	ELEC	2	0.666667		115.766	0.289085	125.595	77.1774	0.192723	83.73		33.9322	0.287351	43.7022	22.6215	0.191568	29.1348		74.8492	0.288218	84.6486	49.8994	0.192145	56.4324	0.115766		63.8448	0.403506	77.564	42.5632	0.269004	51.7094	0.176876		98.5463	65.6975	0.352134
3470	Naguilhes	0.21718	0.00322313	-5.7374	0.7	-0.356675	50	3.91202	43	2.76001	0.708115	ELEC	1	1		-211.875	0.00083828	-211.847	-211.875	0.00083828	-211.847		1.27892	0.000638254	1.30062	1.27892	0.000638254	1.30062		-105.298	0.000738267	-105.273	-105.298	0.000738267	-105.273	0		-118.984	0.00103357	-118.948	-118.984	0.00103357	-118.948	0		-118.895	-118.895	0
5196	Guanting	0.21555	0.418	-0.872273	90.1	4.50092	55	4.00733	2270	3.35341	0.283041	FCON	3	0.333333		473.029	3.50142	592.077	157.676	1.16714	197.359		152.541	3.679	277.627	50.8469	1.22633	92.5422		312.785	3.59021	434.852	104.262	1.19674	144.951	0.28071		256.254	5.02629	427.148	85.4181	1.67543	142.383	0.400081		688.515	229.505	0.627816
86	Smith	0.21498	0.00279096	-5.88137	0.6	-0.510826	46	3.82864	21.6	3.25037	1.58252	ELEC	2	0.666667		-230.531	0.00685732	-230.298	-153.687	0.00457154	-153.532		1.19472	0.00650607	1.41593	0.796481	0.00433738	0.943952		-114.668	0.00668169	-114.441	-76.4454	0.00445446	-76.2939	0		-129.545	0.00935437	-129.227	-86.3636	0.00623625	-86.1515	0		-128.741	-85.8273	0
3358	Pian Palu	0.21268	0.00141057	-6.56376	0.3	-1.20397	50	3.91202	15.5	2.24071	0.589249	ELEC	1	1		-314.281	3.05065e-05	-314.28	-314.281	3.05065e-05	-314.28		0.55789	1.85203e-05	0.558519	0.55789	1.85203e-05	0.558519		-156.862	2.45134e-05	-156.861	-156.862	2.45134e-05	-156.861	0		-177.254	3.43188e-05	-177.252	-177.254	3.43188e-05	-177.252	0		-177.251	-177.251	0
6683	Lower Pieman	0.21254	0.0729274	-2.61829	15.5	2.74084	24	3.17805	641	2.99072	34.2246	ELEC	1	1		177.753	0.162735	183.286	177.753	0.162735	183.286		65.7351	0.131175	70.1951	65.7351	0.131175	70.1951		121.744	0.146955	126.741	121.744	0.146955	126.741	0.0394229		105.268	0.205738	112.263	105.268	0.205738	112.263	0.0623097		122.961	122.961	0.143894
3908	Peruca	0.21162	0.0708818	-2.64674	15	2.70805	51	3.93183	565.3	3.29953	24.4105	ELEC	3	0.5		173.312	0.358843	185.513	86.6562	0.179421	92.7566		45.9258	0.289423	55.7662	22.9629	0.144712	27.8831		109.619	0.324133	120.64	54.8096	0.162067	60.3198	0.0913507		93.936	0.453786	109.365	46.968	0.226893	54.6824	0.141076		132.962	66.4808	0.29351
2949	Allal al Fassi	0.20941	0.0162361	-4.12052	3.4	1.22378	19	2.94444	81.5	3.57235	26.187	IRRI	3	0.333333		-18.5288	0.45325	-3.11831	-6.17627	0.151083	-1.03944		13.6648	0.450325	28.9758	4.55493	0.150108	9.65862		-2.43201	0.451788	12.9288	-0.81067	0.150596	4.30959	1		-4.11275	0.632503	17.3923	-1.37092	0.210834	5.79745	1		50.2825	16.7608	1
3368	Moiry	0.20865	0.0033549	-5.69733	0.7	-0.356675	51	3.93183	78	2.37955	0.456682	ELEC	1	1		-211.843	0.000156017	-211.838	-211.843	0.000156017	-211.838		1.30378	0.000101128	1.30722	1.30378	0.000101128	1.30722		-105.27	0.000128573	-105.265	-105.27	0.000128573	-105.265	0		-118.954	0.000180002	-118.948	-118.954	0.000180002	-118.948	0		-118.939	-118.939	0
83	Green Peter	0.20864	0.0532017	-2.93367	11.1	2.40695	42	3.73767	530.4	3.22287	4.43289	FCON	5	0.266667		132.8	0.209607	139.927	35.4133	0.0558952	37.3138		25.5759	0.220801	33.0831	6.82023	0.0588804	8.82216		79.1879	0.215204	86.5049	21.1168	0.0573878	23.068	0.0845842		67.9423	0.301286	78.186	18.1179	0.0803429	20.8496	0.131017		93.8529	25.0274	0.276077
2020	Chute des Georges	0.20839	0.170354	-1.76988	35.5	3.56953	56	4.02535	1040	3.13549	5.90603	ELEC	1	1		301.046	0.449224	316.319	301.046	0.449224	316.319		71.6076	0.390164	84.8732	71.6076	0.390164	84.8732		186.327	0.419694	200.596	186.327	0.419694	200.596	0.071136		160.249	0.587572	180.227	160.249	0.587572	180.227	0.110846		210.78	210.78	0.239734
3780	Solina	0.20835	0.0772738	-2.5604	16.1	2.77882	41	3.71357	474	3.07731	12.777	ELEC	3	0.5		183.375	0.172054	189.225	91.6876	0.086027	94.6125		44.5494	0.161874	50.0531	22.2747	0.0809369	25.0265		113.962	0.166964	119.639	56.9811	0.0834819	59.8195	0.0474492		98.4092	0.233749	106.357	49.2046	0.116875	53.1783	0.0747248		118.512	59.2558	0.169624
3739	Kauno	0.20702	0.219786	-1.5151	45.5	3.81771	49	3.89182	462	3.10906	11.7	ELEC	4	0.4		342.868	0.595402	363.112	137.147	0.238161	145.245		114.56	0.539052	132.887	45.8239	0.215621	53.155		228.714	0.567227	248	91.4856	0.226891	99.1999	0.0777651		196.474	0.794118	223.474	78.5896	0.317647	89.3896	0.120819		264.768	105.907	0.257939
6469	Kiso	0.20618	0.00194005	-6.24504	0.4	-0.916291	41	3.71357	4.4	3.28466	28.9336	ELEC	1	1		-279.532	0.00568313	-279.339	-279.532	0.00568313	-279.339		1.45777	0.00432742	1.60491	1.45777	0.00432742	1.60491		-139.037	0.00500527	-138.867	-139.037	0.00500527	-138.867	0		-157.09	0.00700738	-156.852	-157.09	0.00700738	-156.852	0		-156.487	-156.487	0
1815	Nantahala	0.20566	0.0238257	-3.73699	4.9	1.58924	67	4.20469	155.4	3.25424	0.394414	ELEC	1	1		27.288	0.0659106	29.529	27.288	0.0659106	29.529		7.16454	0.0490664	8.8328	7.16454	0.0490664	8.8328		17.2263	0.0574885	19.1809	17.2263	0.0574885	19.1809	0.101904		14.7328	0.080484	17.4692	14.7328	0.080484	17.4692	0.156644		21.6544	21.6544	0.319641
3134	Votna 1	0.20475	0.0141636	-4.25708	2.9	1.06471	43	3.7612	119	2.49321	0.28706	ELEC	1	1		-38.1727	0.00161696	-38.1177	-38.1727	0.00161696	-38.1177		6.09606	0.00126996	6.13923	6.09606	0.00126996	6.13923		-16.0383	0.00144346	-15.9892	-16.0383	0.00144346	-15.9892	0		-18.1169	0.00202084	-18.0482	-18.1169	0.00202084	-18.0482	0		-17.9431	-17.9431	0
77	North Fork	0.20392	0.0044135	-5.42309	0.9	-0.105361	51	3.93183	23	3.19048	1.50245	ELEC	2	0.666667		-181.343	0.00831669	-181.06	-120.895	0.00554446	-120.707		1.76513	0.00726148	2.01202	1.17675	0.00484099	1.34135		-89.7888	0.00778909	-89.524	-59.8592	0.00519272	-59.6827	0		-101.427	0.0109047	-101.056	-67.618	0.00726981	-67.3708	0		-100.489	-66.9928	0
4362	Ivankovo	0.20315	1.05981	0.0580878	215.3	5.37203	72	4.27667	1170	3.14415	0.614705	ELEC	3	0.5		733.09	3.3369	846.545	366.545	1.66845	423.273		292.325	2.47575	376.501	146.163	1.23787	188.25		512.708	2.90633	611.523	256.354	1.45316	305.761	0.161589		433.21	4.06886	571.551	216.605	2.03443	285.775	0.242045		783.131	391.566	0.446824
1889	R.L. Harris	0.20231	0.123573	-2.09093	25	3.21888	26	3.2581	525.5	3.46261	11.8275	ELEC	3	0.5		247.532	2.39052	328.809	123.766	1.19526	164.405		80.0777	2.89451	178.491	40.0388	1.44725	89.2454		163.805	2.64251	253.65	81.9023	1.32126	126.825	0.35421		130.83	3.69952	256.614	65.415	1.84976	128.307	0.490167		448.989	224.494	0.708612
5480	Sanjiangkou	0.20217	0.119207	-2.1269	24.1	3.18221	22	3.09104	220	3.49347	124.1	ELEC	1	1		242.063	2.98539	343.566	242.063	2.98539	343.566		224.728	1.20069	265.551	224.728	1.20069	265.551		233.395	2.09304	304.559	233.395	2.09304	304.559	0.23366		193.803	2.93026	293.431	193.803	2.93026	293.431	0.33953		445.805	445.805	0.565274
2154	Sherman Island	0.19961	0.00701368	-4.95989	1.4	0.336472	86	4.45435	13.9	3.32504	8.25772	ELEC	3	0.5		-127.542	0.0177723	-126.937	-63.7708	0.00888617	-63.4687		1.97948	0.00836823	2.264	0.989738	0.00418411	1.132		-62.7811	0.0130703	-62.3367	-31.3905	0.00653514	-31.1683	0		-70.8849	0.0182984	-70.2627	-35.4424	0.0091492	-35.1314	0		-69.3112	-34.6556	0
3260	Slapy	0.19888	0.0522928	-2.9509	10.4	2.34181	52	3.95124	269.3	3.16125	0.115423	ELEC	2	0.666667		124.741	0.132527	129.247	83.1607	0.0883513	86.1646		19.8437	0.124016	24.0602	13.2291	0.0826773	16.0402		72.2923	0.128271	76.6536	48.1949	0.0855143	51.1024	0.0568953		62.3274	0.17958	68.4331	41.5516	0.11972	45.6221	0.0892217		77.7713	51.8475	0.198581
961	Clarence Cannon Dam	0.19816	0.29673	-1.21493	58.8	4.07414	26	3.2581	2296.6	3.45947	26.4983	FCON	4	0.3		392.338	6.62061	617.439	117.701	1.98618	185.232		239.412	7.11672	481.38	71.8235	2.13502	144.414		315.875	6.86866	549.409	94.7625	2.0606	164.823	0.425065		244.452	9.61613	571.4	73.3355	2.88484	171.42	0.572188		1071.44	321.432	0.771847
2737	Crestuma	0.19785	0.0712661	-2.64133	14.1	2.64617	24	3.17805	110	3.19867	0.540047	ELEC	2	0.666667		165.959	0.404096	179.698	110.639	0.269397	119.799		38.2512	0.482169	54.6449	25.5008	0.321446	36.43		102.105	0.443132	117.172	68.0701	0.295422	78.1144	0.128585		86.8728	0.620385	107.966	57.9152	0.41359	71.9773	0.195368		140.226	93.484	0.38048
3423	Grandval	0.19721	0.0304244	-3.49251	6	1.79176	50	3.91202	292	3.12236	0.141577	ELEC	2	0.666667		53.2567	0.0604949	55.3135	35.5045	0.0403299	36.8757		11.8856	0.0561878	13.796	7.92375	0.0374585	9.19734		32.5712	0.0583413	34.5548	21.7141	0.0388942	23.0365	0.0574047		28.079	0.0816779	30.8561	18.7194	0.0544519	20.5707	0.09		35.1033	23.4022	0.200103
1409	Hollingsworth	0.19694	0.229004	-1.47402	45.1	3.80888	50	3.91202	646.1	3.10906	4.47866	ELEC	1	1		344.035	0.615534	364.963	344.035	0.615534	364.963		100.214	0.584715	120.095	100.214	0.584715	120.095		222.125	0.600125	242.529	222.125	0.600125	242.529	0.0841311		190.596	0.840174	219.162	190.596	0.840174	219.162	0.130342		262.851	262.851	0.27489
2372	Paranoa	0.19377	0.183723	-1.69433	35.6	3.57235	49	3.89182	600	3.33577	74.4508	ELEC	2	0.666667		304.618	1.33823	350.118	203.078	0.892154	233.412		220.563	0.698127	244.299	147.042	0.465418	162.866		262.59	1.01818	297.208	175.06	0.678786	198.139	0.116477		223.953	1.42545	272.419	149.302	0.9503	181.612	0.177908		346.542	231.028	0.353749
214	Exchequer Main	0.19287	0.100067	-2.30191	19.3	2.96011	43	3.7612	1480.2	3.57515	0.00491811	ELEC	6	0.285714		210.705	2.12007	282.787	60.2014	0.605734	80.7963		42.7636	2.64567	132.716	12.2182	0.755905	37.9189		126.734	2.38287	207.752	36.2098	0.68082	59.3576	0.389973		99.7265	3.33602	213.151	28.4933	0.953147	60.9003	0.532132		386.624	110.464	0.742058
1814	Tillery	0.1916	0.100209	-2.3005	19.2	2.95491	81	4.39445	206	3.47816	6.00092	ELEC	3	0.5		210.114	0.852258	239.091	105.057	0.426129	119.545		28.5658	0.521504	46.297	14.2829	0.260752	23.1485		119.34	0.686881	142.694	59.6699	0.343441	71.3469	0.163665		100.79	0.961634	133.485	50.3948	0.480817	66.7426	0.244938		183.49	91.7451	0.450708
2172	Vernon	0.19147	0.0245469	-3.70717	4.7	1.54756	100	4.60517	66.6	3.31054	5.39643	ELEC	2	0.666667		22.4473	0.0651027	24.6608	14.9649	0.0434018	16.4405		4.29382	0.0243163	5.12058	2.86255	0.0162108	3.41372		13.3706	0.0447095	14.8907	8.91372	0.0298063	9.92713	0.102085		11.4348	0.0625932	13.563	7.62319	0.0417288	9.04197	0.156911		16.8178	11.2119	0.320079
1916	Jim Woodruff Dam	0.18751	0.44531	-0.808986	83.5	4.42485	57	4.04305	501	3.50255	17.3299	NAVI	4	0.3		470.479	7.19025	714.948	141.144	2.15708	214.484		239.826	6.37582	456.604	71.9477	1.91275	136.981		355.152	6.78304	585.776	106.546	2.03491	175.733	0.393706		279.001	9.49625	601.874	83.7004	2.84888	180.562	0.536445		1095.68	328.704	0.745362
3378	Malga Boazzo	0.18745	0.0021339	-6.1498	0.4	-0.916291	54	3.98898	12.9	2.8679	0.146033	ELEC	1	1		-279.485	0.000790945	-279.458	-279.485	0.000790945	-279.458		0.787195	0.000568808	0.806534	0.787195	0.000568808	0.806534		-139.349	0.000679877	-139.326	-139.349	0.000679877	-139.326	0		-157.461	0.000951827	-157.429	-157.461	0.000951827	-157.429	0		-157.38	-157.38	0
3422	Saint Etienne Cantales	0.18725	0.0202937	-3.89744	3.8	1.335	64	4.15888	135	3.21487	9.30059	ELEC	1	1		-4.16201	0.0472854	-2.55431	-4.16201	0.0472854	-2.55431		8.39092	0.0326254	9.50019	8.39092	0.0326254	9.50019		2.11446	0.0399554	3.47294	2.11446	0.0399554	3.47294	0.391162		1.66298	0.0559375	3.56485	1.66298	0.0559375	3.56485	0.533508		6.4736	6.4736	0.743114
6493	Maruyama	0.18699	0.00481309	-5.33642	0.9	-0.105361	54	3.98898	79.5	3.41444	0.730015	FCON	2	0.333333		-181.246	0.0241988	-180.423	-60.4154	0.00806627	-60.1411		1.80597	0.0218293	2.54817	0.601991	0.00727642	0.849389		-89.7201	0.023014	-88.9376	-29.9067	0.00767135	-29.6459	0		-101.282	0.0322197	-100.187	-33.7607	0.0107399	-33.3955	0		-98.5111	-32.837	0
5320	Nanhe	0.18684	0.0240848	-3.72618	4.5	1.50408	41	3.71357	70	3.43721	35.3201	ELEC	1	1		17.1023	0.220175	24.5883	17.1023	0.220175	24.5883		19.7626	0.178218	25.822	19.7626	0.178218	25.822		18.4325	0.199197	25.2052	18.4325	0.199197	25.2052	0.268702		15.1558	0.278875	24.6376	15.1558	0.278875	24.6376	0.38485		39.1391	39.1391	0.612771
5170	Bang Lang	0.18625	0.221745	-1.50623	41.3	3.72086	28	3.3322	1404	3.46261	192.651	IRRI	3	0.333333		331.687	4.50492	484.854	110.562	1.50164	161.618		575.329	0.925956	606.811	191.776	0.308652	202.27		453.508	2.71544	545.833	151.169	0.905146	181.944	0.169145		382.55	3.80161	511.804	127.517	1.2672	170.601	0.252547		709.488	236.496	0.460809
1033	Beaver	0.18623	0.38286	-0.960086	71.3	4.2669	46	3.82864	2407.8	3.46261	4.99249	FCON	5	0.266667		436.366	5.90531	637.147	116.364	1.57475	169.906		178.023	6.75306	407.627	47.4728	1.80082	108.701		307.195	6.32918	522.387	81.9186	1.68778	139.303	0.41194		239.284	8.86086	540.554	63.8092	2.3629	144.148	0.557335		1001.32	267.018	0.761031
1116	Carpenter	0.18617	0.113337	-2.17739	21.1	3.04927	77	4.34381	225.9	3.52342	43.1901	ELEC	4	0.4		224.645	1.2551	267.319	89.8581	0.502039	106.927		80.4071	0.584559	100.282	32.1628	0.233824	40.1128		152.526	0.919829	183.8	61.0104	0.367932	73.5201	0.170153		128.632	1.28776	172.416	51.4528	0.515104	68.9664	0.253943		239.379	95.7518	0.462644
6791	Cobb	0.18546	0.0102448	-4.58099	1.9	0.641854	55	4.00733	28.3	2.9069	0.709062	ELEC	1	1		-90.0091	0.0059123	-89.8081	-90.0091	0.0059123	-89.8081		3.78588	0.00445421	3.93732	3.78588	0.00445421	3.93732		-43.1116	0.00518325	-42.9354	-43.1116	0.00518325	-42.9354	0		-48.6932	0.00725656	-48.4465	-48.6932	0.00725656	-48.4465	0		-48.0691	-48.0691	0
2135	Wilder	0.18419	0.0179163	-4.02205	3.3	1.19392	59	4.07754	98.4	3.29213	8.11654	ELEC	2	0.666667		-21.7151	0.0614638	-19.6253	-14.4767	0.0409759	-13.0835		7.66671	0.0475873	9.28468	5.11114	0.0317249	6.18978		-7.02419	0.0545256	-5.17032	-4.68279	0.0363504	-3.44688	0		-7.69633	0.0763358	-5.10091	-5.13089	0.0508905	-3.40061	0		-1.13145	-0.754302	0
4042	Ruzizi 1	0.18347	0.00218019	-6.12834	0.4	-0.916291	50	3.91202	1.5	3.25037	63.5944	ELEC	1	1		-279.474	0.00481358	-279.31	-279.474	0.00481358	-279.31		2.34926	0.00226051	2.42611	2.34926	0.00226051	2.42611		-138.562	0.00353705	-138.442	-138.562	0.00353705	-138.442	0		-156.56	0.00495187	-156.392	-156.56	0.00495187	-156.392	0		-156.134	-156.134	0
3982	Ulza	0.18314	0.0475046	-3.04693	8.7	2.16332	42	3.73767	240	3.34286	1.74837	ELEC	1	1		102.103	0.31488	112.809	102.103	0.31488	112.809		21.4566	0.345035	33.1878	21.4566	0.345035	33.1878		61.78	0.329957	72.9986	61.78	0.329957	72.9986	0.153682		52.2902	0.46194	67.9962	52.2902	0.46194	67.9962	0.230983		92.017	92.017	0.431733
6637	Dartmouth	0.18239	0.216569	-1.52985	39.5	3.6763	30	3.4012	4057	3.27714	0.130145	IRRI	3	0.333333		325.072	1.80411	386.412	108.357	0.601371	128.804		108.195	2.26309	185.14	36.0649	0.754365	61.7133		216.633	2.0336	285.776	72.2112	0.677868	95.2587	0.241947		179.483	2.84705	276.282	59.8275	0.949015	92.094	0.350365		424.329	141.443	0.57702
2653	Salime	0.18191	0.0164917	-4.1049	3	1.09861	53	3.97029	265.6	3.19867	10.7391	ELEC	1	1		-33.5297	0.0396641	-32.1811	-33.5297	0.0396641	-32.1811		8.0648	0.0315045	9.13595	8.0648	0.0315045	9.13595		-12.7325	0.0355843	-11.5226	-12.7325	0.0355843	-11.5226	0		-14.2304	0.049818	-12.5366	-14.2304	0.049818	-12.5366	0		-9.94605	-9.94605	0
3096	Oljusjoen	0.18166	0.0440383	-3.1227	8	2.07944	36	3.58352	165	2.4681	0.110355	ELEC	1	1		91.1704	0.0062872	91.3841	91.1704	0.0062872	91.3841		20.5508	0.00531664	20.7315	20.5508	0.00531664	20.7315		55.8606	0.00580192	56.0578	55.8606	0.00580192	56.0578	0.00351896		48.5731	0.00812268	48.8492	48.5731	0.00812268	48.8492	0.00565354		49.2716	49.2716	0.0141776
3920	Uvac	0.18109	0.0132531	-4.32353	2.4	0.875469	30	3.4012	210	3.05871	0.430886	ELEC	1	1		-61.1672	0.0250302	-60.3161	-61.1672	0.0250302	-60.3161		6.66419	0.0261326	7.5527	6.66419	0.0261326	7.5527		-27.2515	0.0255814	-26.3817	-27.2515	0.0255814	-26.3817	0		-30.6811	0.0358139	-29.4634	-30.6811	0.0358139	-29.4634	0		-27.6011	-27.6011	0
2644	Guerledan	0.18091	0.0143718	-4.24249	2.6	0.955511	79	4.36945	49.8	3.01553	21.2089	ELEC	1	1		-51.2639	0.0109486	-50.8916	-51.2639	0.0109486	-50.8916		6.61958	0.00465724	6.77793	6.61958	0.00465724	6.77793		-22.3221	0.00780291	-22.0568	-22.3221	0.00780291	-22.0568	0		-25.1895	0.0109241	-24.8181	-25.1895	0.0109241	-24.8181	0		-24.2501	-24.2501	0
1121	Degray Dam	0.17978	0.251418	-1.38064	45.2	3.8111	40	3.68888	1698.6	3.51453	28.8213	FCON	4	0.3		349.723	5.04781	521.348	104.917	1.51434	156.405		189.983	4.87394	355.698	56.995	1.46218	106.709		269.853	4.96088	438.523	80.956	1.48826	131.557	0.384632		212.845	6.94523	448.983	63.8536	2.08357	134.695	0.525939		810.135	243.04	0.737272
1765	Boone	0.17863	0.0582209	-2.84351	10.4	2.34181	57	4.04305	238.6	3.40453	10.9282	FCON	4	0.3		126.175	0.41997	140.454	37.8524	0.125991	42.1361		27.3207	0.352426	39.3032	8.19622	0.105728	11.791		76.7477	0.386198	89.8785	23.0243	0.11586	26.9635	0.146094		65.0635	0.540678	83.4466	19.5191	0.162203	25.034	0.220297		111.562	33.4685	0.416794
2795	Torrejon Tajo, Torrejon Tietar	0.17676	0.0582711	-2.84265	10.3	2.33214	43	3.7612	198.3	3.51453	3.12217	ELEC	1	1		125.024	0.852852	154.021	125.024	0.852852	154.021		26.8684	0.971935	59.9142	26.8684	0.971935	59.9142		75.9463	0.912393	106.968	75.9463	0.912393	106.968	0.290007		62.0405	1.27735	105.47	62.0405	1.27735	105.47	0.411774		171.893	171.893	0.639074
4029	Stratos	0.17638	0.040254	-3.21255	7.1	1.96009	21	3.04452	80	3.46574	3.47593	ELEC	1	1		75.8923	0.75863	101.686	75.8923	0.75863	101.686		23.5436	0.916601	54.708	23.5436	0.916601	54.708		49.718	0.837616	78.1969	49.718	0.837616	78.1969	0.364195		39.5524	1.17266	79.4229	39.5524	1.17266	79.4229	0.502003		140.401	140.401	0.718291
2713	Alto Lindoso	0.17631	0.0351653	-3.34769	6.2	1.82455	17	2.83321	390	3.2308	28.1616	ELEC	1	1		58.3494	0.263176	67.2974	58.3494	0.263176	67.2974		30.7314	0.217705	38.1333	30.7314	0.217705	38.1333		44.5404	0.240441	52.7154	44.5404	0.240441	52.7154	0.155078		37.6874	0.336617	49.1324	37.6874	0.336617	49.1324	0.232942		66.6365	66.6365	0.434433
2348	Florentino Ameghino	0.17611	0.172619	-1.75667	30.4	3.41444	46	3.82864	1860	3.27714	0.675237	IRRI	3	0.333333		282.929	1.00128	316.973	94.3098	0.33376	105.658		72.1976	1.07109	108.614	24.0659	0.357028	36.2048		177.563	1.03618	212.794	59.1878	0.345394	70.9312	0.16556		149.9	1.45066	199.223	49.9668	0.483552	66.4075	0.247574		274.657	91.5522	0.454227
3073	Nesjo Hoveddam	0.17586	0.301376	-1.1994	53	3.97029	39	3.66356	625	2.72785	0.058977	ELEC	1	1		380.964	0.184192	387.227	380.964	0.184192	387.227		135.542	0.17769	141.583	135.542	0.17769	141.583		258.253	0.180941	264.405	258.253	0.180941	264.405	0.0232673		223.88	0.253317	232.493	223.88	0.253317	232.493	0.0370454		245.666	245.666	0.0886786
2362	Paredao	0.17546	0.127094	-2.06282	22.3	3.10459	34	3.52636	138	3.47816	98.3072	ELEC	1	1		234.629	2.16628	308.283	234.629	2.16628	308.283		195.796	1.06591	232.037	195.796	1.06591	232.037		215.213	1.61609	270.16	215.213	1.61609	270.16	0.203388		180.092	2.26253	257.018	180.092	2.26253	257.018	0.299302		374.669	374.669	0.519332
3326	Lucendro	0.17545	0.00113993	-6.77679	0.2	-1.60944	62	4.12713	25	2.4681	0.398265	ELEC	1	1		-363.142	5.6221e-05	-363.14	-363.142	5.6221e-05	-363.14		0.373907	2.95306e-05	0.374911	0.373907	2.95306e-05	0.374911		-181.384	4.28758e-05	-181.383	-181.384	4.28758e-05	-181.383	0		-204.964	6.00261e-05	-204.962	-204.964	6.00261e-05	-204.962	0		-204.959	-204.959	0
149	Thermalito Forebay, Thermalito Afterbay	0.17426	0.0837829	-2.47953	14.6	2.68102	42	3.73767	84.9	3.56671	0.592327	ELEC	2	0.666667		173.18	1.68491	230.467	115.453	1.12328	153.645		36.794	2.04916	106.465	24.5294	1.36611	70.977		104.987	1.86704	168.466	69.9913	1.24469	112.311	0.376807		83.0864	2.61385	171.957	55.3909	1.74257	114.638	0.51682		307.878	205.252	0.730132
5022	Upper Bhavani	0.17382	0.0201358	-3.90526	3.5	1.25276	44	3.78419	101.2	3.12236	2.39313	ELEC	1	1		-14.0971	0.0409367	-12.7053	-14.0971	0.0409367	-12.7053		9.01576	0.0385149	10.3253	9.01576	0.0385149	10.3253		-2.54069	0.0397258	-1.19001	-2.54069	0.0397258	-1.19001	0		-2.69539	0.0556161	-0.804441	-2.69539	0.0556161	-0.804441	0		2.0876	2.0876	1
3856	Vidra	0.17317	0.0265635	-3.62822	4.6	1.52606	36	3.58352	340	2.8792	12.9935	ELEC	1	1		20.3469	0.0220701	21.0973	20.3469	0.0220701	21.0973		16.1006	0.0186556	16.7349	16.1006	0.0186556	16.7349		18.2238	0.0203629	18.9161	18.2238	0.0203629	18.9161	0.0366005		15.7647	0.028508	16.7339	15.7647	0.028508	16.7339	0.0579226		18.2164	18.2164	0.134587
5035	Parambikulam	0.173	0.118497	-2.13287	20.5	3.02042	42	3.73767	504.7	3.43076	2.73808	IRRI	2	0.333333		222.421	1.37444	269.152	74.1405	0.458146	89.7174		54.7916	1.572	108.239	18.2639	0.523999	36.0798		138.606	1.47322	188.696	46.2022	0.491072	62.8986	0.26545		114.076	2.0625	184.201	38.0253	0.687501	61.4004	0.380699		291.451	97.1505	0.608593
1783	Melton Hill	0.17246	0.101473	-2.28796	17.5	2.8622	46	3.82864	155.4	3.42751	0.221229	NAVI	3	0.333333		199.262	1.05357	235.084	66.4208	0.35119	78.3613		41.942	1.17037	81.7346	13.9807	0.390123	27.2449		120.602	1.11197	158.409	40.2007	0.370657	52.8031	0.238667		100.009	1.55676	152.939	33.3363	0.518919	50.9796	0.346085		233.89	77.9634	0.57241
5724	Huashan	0.17233	0.0203099	-3.89665	3.5	1.25276	15	2.70805	63	3.46261	147.42	ELEC	1	1		-14.055	0.43001	0.565327	-14.055	0.43001	0.565327		44.1901	0.113302	48.0424	44.1901	0.113302	48.0424		15.0676	0.271656	24.3039	15.0676	0.271656	24.3039	0.380034		11.9081	0.380318	24.8389	11.9081	0.380318	24.8389	0.520588		44.6154	44.6154	0.733096
2701	Frieira	0.1723	0.019733	-3.92546	3.4	1.22378	39	3.66356	44.4	3.25037	0.364611	ELEC	1	1		-17.683	0.0779054	-15.0343	-17.683	0.0779054	-15.0343		8.94008	0.0824977	11.745	8.94008	0.0824977	11.745		-4.37148	0.0802016	-1.64463	-4.37148	0.0802016	-1.64463	0		-4.58528	0.112282	-0.767687	-4.58528	0.112282	-0.767687	0		5.07099	5.07099	1
416	Pathfinder Dike	0.17147	0.437977	-0.825588	75.1	4.31882	100	4.60517	1253.8	3.39786	0.839731	IRRI	2	0.333333		455.946	2.8834	553.982	151.982	0.961134	184.661		55.0083	1.25651	97.7298	18.3361	0.418837	32.5766		255.477	2.06996	325.856	85.1591	0.689986	108.619	0.215981		213.116	2.89794	311.646	71.0386	0.96598	103.882	0.31616		462.339	154.113	0.539048
2939	Oued el Makhazine	0.1708	0.160422	-1.82995	27.4	3.31054	30	3.4012	807	3.47816	1.47789	IRRI	3	0.333333		267.475	3.13201	373.964	89.1585	1.044	124.655		82.4848	4.07899	221.171	27.4949	1.35966	73.7235		174.98	3.6055	297.567	58.3267	1.20183	99.1891	0.411964		136.296	5.0477	307.918	45.4321	1.68257	102.639	0.557362		570.399	190.133	0.761051
4051	Mulungushi	0.17029	0.163251	-1.81247	27.8	3.32504	85	4.44265	41.4	3.47197	21.5905	ELEC	1	1		269.904	1.42107	318.22	269.904	1.42107	318.22		70.5265	0.682495	93.7313	70.5265	0.682495	93.7313		170.215	1.05178	205.976	170.215	1.05178	205.976	0.173615		143.438	1.47249	193.503	143.438	1.47249	193.503	0.258729		270.073	270.073	0.46889
3186	Nedre Skjerkavatn	0.16977	0.018849	-3.97129	3.2	1.16315	75	4.31749	19	2.76001	18.8273	ELEC	1	1		-25.1927	0.00495822	-25.0241	-25.1927	0.00495822	-25.0241		8.60694	0.00210804	8.67861	8.60694	0.00210804	8.67861		-8.29288	0.00353313	-8.17275	-8.29288	0.00353313	-8.17275	0		-9.35534	0.00494638	-9.18716	-9.35534	0.00494638	-9.18716	0		-8.92995	-8.92995	0
3048	Ayame 2	0.16937	0.00413296	-5.48876	0.7	-0.356675	45	3.80666	6.9	3.49347	202.778	ELEC	1	1		-211.655	0.0331068	-210.529	-211.655	0.0331068	-210.529		10.7932	0.00465915	10.9516	10.7932	0.00465915	10.9516		-100.431	0.018883	-99.7889	-100.431	0.018883	-99.7889	0		-113.403	0.0264361	-112.505	-113.403	0.0264361	-112.505	0		-111.13	-111.13	0
2654	Tanes	0.16919	0.00413736	-5.4877	0.7	-0.356675	31	3.43399	33.3	3.16548	9.57295	ELEC	1	1		-211.654	0.0100118	-211.314	-211.654	0.0100118	-211.314		2.46733	0.00937388	2.78604	2.46733	0.00937388	2.78604		-104.593	0.00969282	-104.264	-104.593	0.00969282	-104.264	0		-118.148	0.01357	-117.686	-118.148	0.01357	-117.686	0		-116.981	-116.981	0
6752	Fitzroy Falls	0.1684	0.0267221	-3.62226	4.5	1.50408	35	3.55535	10	3.18635	0.2763	SUPP	2	0.333333		17.7402	0.0905547	20.8191	5.9134	0.0301849	6.93969		12.6637	0.0974574	15.9773	4.22125	0.0324858	5.32577		15.202	0.094006	18.3982	5.06733	0.0313353	6.13273	0.173724		12.8102	0.131608	17.2849	4.27007	0.0438695	5.76163	0.258878		24.1285	8.04285	0.469085
1060	Tenkiller Lake	0.1669	0.292391	-1.22966	48.8	3.88773	57	4.04305	1518.2	3.52046	11.6309	FCON	2	0.333333		368.855	4.74652	530.237	122.952	1.58217	176.746		139.431	4.3071	285.873	46.4771	1.4357	95.2909		254.143	4.52681	408.055	84.7144	1.50894	136.018	0.377184		201.096	6.33753	416.572	67.032	2.11251	138.857	0.51726		746.124	248.708	0.730479
3354	Zeuzier	0.16655	0.00180126	-6.31927	0.3	-1.20397	52	3.95124	51	2.50144	0.579718	ELEC	1	1		-314.187	0.000127884	-314.182	-314.187	0.000127884	-314.182		0.692582	7.96746e-05	0.695291	0.692582	7.96746e-05	0.695291		-156.747	0.000103779	-156.744	-156.747	0.000103779	-156.744	0		-177.124	0.000145291	-177.119	-177.124	0.000145291	-177.119	0		-177.111	-177.111	0
1787	Great Falls	0.16496	0.0248545	-3.69472	4.1	1.41099	93	4.5326	61.9	3.43721	18.0293	ELEC	2	0.666667		6.08557	0.123439	10.2825	4.05705	0.082293	6.85501		8.69515	0.0479223	10.3245	5.79677	0.0319482	6.88301		7.39036	0.0856809	10.3035	4.92691	0.0571206	6.86901	0.282734		6.0509	0.119953	10.1293	4.03394	0.0799688	6.75288	0.402634		16.3669	10.9113	0.630296
1903	Goat Rock	0.16482	0.0212353	-3.85209	3.5	1.25276	97	4.57471	12.3	3.49043	0.199998	ELEC	1	1		-13.8312	0.12625	-9.5387	-13.8312	0.12625	-9.5387		2.86737	0.0544883	4.71997	2.86737	0.0544883	4.71997		-5.48192	0.0903693	-2.40937	-5.48192	0.0903693	-2.40937	0		-5.79514	0.126517	-1.49356	-5.79514	0.126517	-1.49356	0		5.08532	5.08532	1
3841	Dubrava	0.16434	0.0997931	-2.30466	16.4	2.79728	20	2.99573	93.5	3.27714	29.7634	ELEC	2	0.666667		191.043	0.981559	224.416	127.362	0.654372	149.611		87.3083	0.861215	116.59	58.2055	0.574144	77.7264		139.176	0.921387	170.503	92.7839	0.614258	113.669	0.183734		117.011	1.28994	160.869	78.007	0.859961	107.246	0.272633		227.945	151.964	0.486673
2042	Penobscot Lake Dam	0.1624	0.0246305	-3.70377	4	1.38629	79	4.36945	11.5	3.14415	0.181294	ELEC	3	0.5		3.05977	0.0368817	4.31375	1.52989	0.0184408	2.15687		5.73817	0.0201475	6.42319	2.86909	0.0100737	3.21159		4.39897	0.0285146	5.36847	2.19949	0.0142573	2.68423	0.180591		3.70107	0.0399204	5.05836	1.85054	0.0199602	2.52918	0.268326		7.13422	3.56711	0.481223
421	Seminoe	0.16014	0.357187	-1.02949	57.2	4.04655	71	4.26268	1254.8	3.36384	0.81895	IRRI	3	0.333333		403.64	2.5164	489.198	134.547	0.838799	163.066		101.26	1.88514	165.355	33.7533	0.628381	55.1182		252.45	2.20077	327.276	84.15	0.73359	109.092	0.228633		209.904	3.08108	314.661	69.968	1.02703	104.887	0.332919		474.877	158.292	0.557982
2153	Stewarts Bridge	0.15816	0.00948407	-4.65814	1.5	0.405465	57	4.04305	26.4	3.28091	0.13287	ELEC	2	0.666667		-118.641	0.028329	-117.678	-79.0941	0.018886	-78.452		3.34218	0.0230797	4.12689	2.22812	0.0153865	2.75126		-57.6495	0.0257044	-56.7756	-38.433	0.0171362	-37.8504	0		-65.0303	0.0359861	-63.8068	-43.3536	0.0239907	-42.5379	0		-61.9355	-41.2904	0
4482	Sennar	0.15768	0.127473	-2.05985	20.1	3.00072	84	4.43082	930	3.72569	0.137934	IRRI	2	0.333333		222.221	3.35856	336.412	74.0737	1.11952	112.137		26.1624	2.17785	100.209	8.7208	0.725951	33.4031		124.192	2.76821	218.311	41.3972	0.922735	72.7702	0.431124		95.8113	3.87549	227.578	31.9371	1.29183	75.8593	0.578996		429.103	143.034	0.776717
100	Hills Creek	0.15721	0.0470708	-3.0561	7.4	2.00148	47	3.85015	439.1	3.31782	0.0198814	FCON	6	0.238095		82.5215	0.255697	91.2152	19.648	0.0608802	21.7179		19.0966	0.257472	27.8507	4.54682	0.0613029	6.63112		50.8091	0.256585	59.533	12.0974	0.0610916	14.1745	0.146539		43.0698	0.359218	55.2832	10.2547	0.0855282	13.1627	0.220925		73.9626	17.6101	0.417681
1842	Fishing Creek	0.15694	0.0573468	-2.85864	9	2.19722	93	4.5326	74	3.47197	12.943	ELEC	1	1		108.564	0.386864	121.717	108.564	0.386864	121.717		16.9048	0.162925	22.4443	16.9048	0.162925	22.4443		62.7343	0.274894	72.0807	62.7343	0.274894	72.0807	0.129666		53.3638	0.384852	66.4488	53.3638	0.384852	66.4488	0.196918		86.4611	86.4611	0.3828
263	Upper Kananaskis	0.15616	0.0326588	-3.42164	5.1	1.62924	66	4.18965	160.4	2.94444	0.0711958	ELEC	1	1		34.2388	0.0239494	35.0531	34.2388	0.0239494	35.0531		9.88451	0.0154496	10.4098	9.88451	0.0154496	10.4098		22.0616	0.0196995	22.7314	22.0616	0.0196995	22.7314	0.029465		19.1066	0.0275793	20.0443	19.1066	0.0275793	20.0443	0.0467812		21.4784	21.4784	0.110428
4343	Kogelberg	0.15611	0.00128115	-6.66	0.2	-1.60944	25	3.21888	19.3	3.20275	0.606129	SUPP	2	0.333333		-363.108	0.00349452	-362.989	-121.036	0.00116484	-120.996		0.681571	0.00345554	0.79906	0.22719	0.00115185	0.266353		-181.213	0.00347503	-181.095	-60.4044	0.00115834	-60.3651	0		-204.756	0.00486504	-204.59	-68.2519	0.00162168	-68.1968	0		-204.337	-68.1124	0
3492	Canelles	0.15516	0.072828	-2.61965	11.3	2.4248	49	3.89182	687.5	3.31054	0.127515	ELEC	1	1		139.696	0.401211	153.337	139.696	0.401211	153.337		28.8371	0.396974	42.3342	28.8371	0.396974	42.3342		84.2665	0.399093	97.8356	84.2665	0.399093	97.8356	0.138693		71.5478	0.55873	90.5446	71.5478	0.55873	90.5446	0.209806		119.599	119.599	0.401767
1827	Winthrop University Dam	0.15481	0.233189	-1.45591	36.1	3.58629	84	4.43082	304	3.46261	19.9827	ELEC	3	0.5		318.26	2.09287	389.418	159.13	1.04644	194.709		97.9535	1.02972	132.964	48.9767	0.514861	66.482		208.107	1.5613	261.191	104.053	0.780649	130.595	0.203239		174.152	2.18582	248.47	87.076	1.09291	124.235	0.299102		362.132	181.066	0.519093
3916	Kokin Brod	0.154	0.0337662	-3.38829	5.2	1.64866	47	3.85015	250	3.09104	17.3828	ELEC	1	1		36.8435	0.0622316	38.9594	36.8435	0.0622316	38.9594		20.0455	0.0477774	21.67	20.0455	0.0477774	21.67		28.4445	0.0550045	30.3147	28.4445	0.0550045	30.3147	0.0616914		24.5036	0.0770063	27.1218	24.5036	0.0770063	27.1218	0.0965353		31.1262	31.1262	0.212765
1807	Santeetlah	0.1536	0.0514323	-2.96749	7.9	2.06686	81	4.39445	188.2	3.34286	11.8644	ELEC	2	0.666667		91.4449	0.211044	98.6204	60.9633	0.140696	65.7469		17.926	0.108008	21.5983	11.9507	0.0720057	14.3988		54.6854	0.159526	60.1093	36.457	0.106351	40.0729	0.0902339		46.8712	0.223337	54.4647	31.2475	0.148891	36.3098	0.13942		66.0782	44.0521	0.29067
3742	Wloclawek	0.15337	0.370346	-0.993317	56.8	4.03954	39	3.66356	408	3.19867	5.16426	ELEC	4	0.4		405.978	1.95803	472.551	162.391	0.78321	189.02		187.028	2.096	258.292	74.8112	0.838399	103.317		296.503	2.02701	365.422	118.601	0.810804	146.169	0.1886		248.998	2.83782	345.484	99.5993	1.13513	138.194	0.279277		493.05	197.22	0.494984
5941	Uiam	0.15296	0.0810669	-2.51248	12.4	2.5177	42	3.73767	57.5	3.37417	0.289612	ELEC	1	1		152.868	0.680846	176.017	152.868	0.680846	176.017		35.3357	0.750642	60.8575	35.3357	0.750642	60.8575		94.1017	0.715744	118.437	94.1017	0.715744	118.437	0.20547		78.7049	1.00204	112.774	78.7049	1.00204	112.774	0.302103		164.88	164.88	0.522655
3169	Roskreppfjord Hoveddam	0.15246	0.17316	-1.75354	26.4	3.27336	41	3.71357	684	2.56495	10.2345	ELEC	1	1		266.082	0.0443121	267.589	266.082	0.0443121	267.589		95.0631	0.0339461	96.2173	95.0631	0.0339461	96.2173		180.573	0.0391291	181.903	180.573	0.0391291	181.903	0.00731372		156.925	0.0547807	158.788	156.925	0.0547807	158.788	0.0117298		161.636	161.636	0.0291465
4497	Kindaruma	0.15177	0.0138367	-4.28043	2.1	0.741937	41	3.71357	16	3.48431	40.7493	ELEC	1	1		-77.0958	0.141616	-72.2809	-77.0958	0.141616	-72.2809		12.1669	0.103782	15.6954	12.1669	0.103782	15.6954		-32.4645	0.122699	-28.2927	-32.4645	0.122699	-28.2927	0		-36.1425	0.171778	-30.3021	-36.1425	0.171778	-30.3021	0		-21.3696	-21.3696	0
1862	Allatoona Lake Dam and Powerhouse	0.15163	0.238739	-1.43238	36.2	3.58906	44	3.78419	826.5	3.44999	11.478	FCON	4	0.3		319.935	3.30548	432.322	95.9806	0.991644	129.696		130.374	3.40423	246.118	39.1122	1.02127	73.8353		225.155	3.35485	339.22	67.5464	1.00646	101.766	0.336257		181.056	4.6968	340.747	54.3168	1.40904	102.224	0.46865		584.98	175.494	0.690492
3234	Schwammenauel	0.15085	0.0391117	-3.24133	5.9	1.77495	50	3.91202	181.8	3.01553	0.19126	FCON	3	0.333333		53.3351	0.0502747	55.0445	17.7784	0.0167582	18.3482		15.3004	0.0427176	16.7528	5.10014	0.0142392	5.58428		34.3178	0.0464962	35.8987	11.4393	0.0154987	11.9662	0.044037		29.651	0.0650946	31.8642	9.88365	0.0216982	10.6214	0.0694578		35.2491	11.7497	0.158816
5637	Hongfeng	0.15034	0.288679	-1.24244	43.4	3.77046	51	3.93183	660	3.3569	57.311	ELEC	1	1		353.844	2.43324	436.574	353.844	2.43324	436.574		289.855	1.41718	338.039	289.855	1.41718	338.039		321.85	1.92521	387.307	321.85	1.92521	387.307	0.169006		271.5	2.6953	363.14	271.5	2.6953	363.14	0.252355		503.295	503.295	0.460556
3273	Lipno 1	0.14969	0.292605	-1.22893	43.8	3.77963	49	3.89182	306	3.04452	0.153293	ELEC	1	1		355.898	0.623866	377.109	355.898	0.623866	377.109		115.942	0.58189	135.726	115.942	0.58189	135.726		235.92	0.602878	256.418	235.92	0.602878	256.418	0.0799393		202.585	0.844029	231.282	202.585	0.844029	231.282	0.124078		275.172	275.172	0.263786
2694	Castrelo	0.1493	0.0234427	-3.75319	3.5	1.25276	40	3.68888	60.2	3.27336	12.812	ELEC	1	1		-13.2973	0.103868	-9.7658	-13.2973	0.103868	-9.7658		13.6517	0.0948705	16.8773	13.6517	0.0948705	16.8773		0.177202	0.0993693	3.55576	0.177202	0.0993693	3.55576	0.950165		-0.285046	0.139117	4.44493	-0.285046	0.139117	4.44493	1		11.679	11.679	1
4222	Muela	0.14911	0.000670646	-7.30727	0.1	-2.30259	12	2.48491	6	3.19867	156.727	ELEC	1	1		-446.673	0.0027774	-446.578	-446.673	0.0027774	-446.578		1.53773	0.000480149	1.55405	1.53773	0.000480149	1.55405		-222.567	0.00162877	-222.512	-222.567	0.00162877	-222.512	0		-251.494	0.00228028	-251.416	-251.494	0.00228028	-251.416	0		-251.298	-251.298	0
2118	Gulf Island	0.1491	0.0731053	-2.61585	10.9	2.38876	83	4.41884	69.2	3.28466	15.0161	ELEC	2	0.666667		135.426	0.241331	143.631	90.2838	0.160888	95.754		27.1768	0.113335	31.0301	18.1178	0.0755568	20.6868		81.3012	0.177333	87.3306	54.2008	0.118222	58.2204	0.0690403		69.9483	0.248267	78.3893	46.6322	0.165511	52.2595	0.107681		91.2992	60.8661	0.233857
2791	Cabril	0.14839	0.0384123	-3.25938	5.7	1.74047	55	4.00733	720	3.36384	29.0418	ELEC	1	1		49.0157	0.219965	56.4945	49.0157	0.219965	56.4945		25.9762	0.148656	31.0305	25.9762	0.148656	31.0305		37.496	0.184311	43.7625	37.496	0.184311	43.7625	0.143195		31.8068	0.258035	40.58	31.8068	0.258035	40.58	0.216195		53.9978	53.9978	0.410961
1844	Rocky Creek	0.14607	0.0171151	-4.0678	2.5	0.916291	100	4.60517	11.9	3.47816	23.4812	ELEC	1	1		-55.3204	0.0905386	-52.2421	-55.3204	0.0905386	-52.2421		6.34443	0.0281005	7.29985	6.34443	0.0281005	7.29985		-24.488	0.0593195	-22.4711	-24.488	0.0593195	-22.4711	0		-27.4092	0.0830473	-24.5856	-27.4092	0.0830473	-24.5856	0		-20.2672	-20.2672	0
5102	Khandong	0.1459	0.0500343	-2.99505	7.3	1.98787	22	3.09104	16.6	3.35341	157.335	ELEC	1	1		81.6009	0.570782	101.007	81.6009	0.570782	101.007		112.325	0.142257	117.162	112.325	0.142257	117.162		96.963	0.356519	109.085	96.963	0.356519	109.085	0.111122		82.782	0.499127	99.7523	82.782	0.499127	99.7523	0.170125		125.707	125.707	0.341468
2808	Castelo do Bode	0.14558	0.134634	-2.0052	19.6	2.97553	58	4.06044	1095	3.37759	0.299497	ELEC	2	0.666667		220.921	0.986504	254.462	147.281	0.657669	169.642		46.9536	0.882554	76.9605	31.3024	0.588369	51.307		133.937	0.934529	165.711	89.2916	0.623019	110.474	0.191743		112.395	1.30834	156.879	74.93	0.872227	104.586	0.283554		224.912	149.942	0.500272
3109	Letten	0.14541	0.105907	-2.24519	15.4	2.73437	53	3.97029	163.4	2.95491	3.0172	ELEC	1	1		184.951	0.118522	188.981	184.951	0.118522	188.981		42.9383	0.0942753	46.1436	42.9383	0.0942753	46.1436		113.945	0.106399	117.562	113.945	0.106399	117.562	0.0307714		98.6615	0.148958	103.726	98.6615	0.148958	103.726	0.0488264		111.472	111.472	0.11492
3420	Notre Dame de Commiers	0.14393	0.00972695	-4.63285	1.4	0.336472	45	3.80666	34	3.20275	19.7775	ELEC	1	1		-126.885	0.0245164	-126.052	-126.885	0.0245164	-126.052		6.13269	0.018547	6.76328	6.13269	0.018547	6.76328		-60.3764	0.0215317	-59.6443	-60.3764	0.0215317	-59.6443	0		-68.1301	0.0301444	-67.1052	-68.1301	0.0301444	-67.1052	0		-65.5377	-65.5377	0
3787	Nosice	0.14299	0.0328694	-3.41521	4.7	1.54756	52	3.95124	35.9	3.16969	13.7718	ELEC	1	1		24.4602	0.0796272	27.1675	24.4602	0.0796272	27.1675		17.3322	0.0599434	19.3703	17.3322	0.0599434	19.3703		20.8962	0.0697853	23.2689	20.8962	0.0697853	23.2689	0.101969		17.8712	0.0976994	21.193	17.8712	0.0976994	21.193	0.156739		26.2734	26.2734	0.319797
2740	Varosa	0.14299	0.0013987	-6.57221	0.2	-1.60944	33	3.49651	14.5	3.36384	29.6079	ELEC	1	1		-363.08	0.00649867	-362.859	-363.08	0.00649867	-362.859		1.12222	0.0049489	1.29048	1.12222	0.0049489	1.29048		-180.979	0.00572378	-180.784	-180.979	0.00572378	-180.784	0		-204.481	0.00801329	-204.208	-204.481	0.00801329	-204.208	0		-203.792	-203.792	0
2528	Pedra	0.14291	0.524106	-0.646061	74.9	4.31615	39	3.66356	1640	3.34286	13.3306	IRRI	3	0.333333		476.456	5.64538	668.399	158.819	1.88179	222.8		311.01	5.86941	510.57	103.67	1.95647	170.19		393.733	5.75739	589.484	131.244	1.91913	196.495	0.332072		317.1	8.06035	591.152	105.7	2.68678	197.051	0.46359		1010.29	336.763	0.68613
3984	Kardgali	0.14257	0.0848706	-2.46663	12.1	2.49321	33	3.49651	532.9	3.36038	14.3247	ELEC	2	0.666667		150.84	0.809631	178.368	100.56	0.539754	118.912		54.0529	0.824867	82.0983	36.0353	0.549911	54.7322		102.447	0.817249	130.233	68.2978	0.544832	86.8221	0.213359		85.5163	1.14415	124.417	57.0109	0.762765	82.9449	0.312666		183.913	122.609	0.535018
1762	Dale Hollow Dam	0.1423	0.629656	-0.462582	89.6	4.49536	66	4.18965	2104.3	3.43076	9.02782	ELEC	3	0.5		523.55	7.01143	761.939	261.775	3.50571	380.969		251.621	5.40064	435.242	125.81	2.70032	217.621		387.585	6.20603	598.591	193.793	3.10302	299.295	0.352503		309.769	8.68845	605.176	154.884	4.34422	302.588	0.488134		1056.98	528.488	0.706929
3799	Ottenstein	0.14204	0.0133765	-4.31425	1.9	0.641854	53	3.97029	73	3.12236	90.7587	ELEC	4	0.4		-89.2516	0.0219747	-88.5045	-35.7007	0.00878987	-35.4018		18.1284	0.00728362	18.3761	7.25137	0.00291345	7.35043		-35.5616	0.0146292	-35.0642	-14.2246	0.00585166	-14.0257	0		-40.1199	0.0204808	-39.4236	-16.048	0.00819233	-15.7694	0		-38.3586	-15.3434	0
278	Oldman River Dam	0.14018	0.156941	-1.85188	22	3.09104	18	2.89037	490	3.21487	2.60888	IRRI	3	0.333333		240.218	1.36877	286.756	80.0726	0.456256	95.5853		92.8852	1.47152	142.917	30.9617	0.490508	47.639		166.552	1.42015	214.836	55.5172	0.473382	71.6122	0.224752		138.623	1.9882	206.222	46.2076	0.662735	68.7406	0.327797		309.608	103.203	0.552264
3878	Sklope	0.13946	0.0100387	-4.60131	1.4	0.336472	42	3.73767	142	3.19458	49.609	ELEC	2	0.666667		-126.81	0.0258326	-125.932	-84.54	0.0172217	-83.9545		9.73525	0.0149624	10.244	6.49017	0.00997496	6.82932		-58.5374	0.0203975	-57.8439	-39.0249	0.0135984	-38.5626	0		-66.0571	0.0285565	-65.0862	-44.0381	0.0190377	-43.3908	0		-63.6012	-42.4008	0
2957	Hassan 1	0.13916	0.0503018	-2.98971	7	1.94591	23	3.13549	273	3.60821	0.144685	IRRI	3	0.333333		76.6155	1.75041	136.129	25.5385	0.58347	45.3765		27.0578	2.23223	102.954	9.01928	0.744076	34.3179		51.8367	1.99132	119.541	17.2789	0.663773	39.8472	0.566371		36.2963	2.78785	131.083	12.0988	0.929282	43.6943	0.723105		276.051	92.017	0.868516
5699	Quanshui	0.13913	0.0158125	-4.14695	2.2	0.788457	35	3.55535	222	3.44999	117.127	ELEC	1	1		-71.0195	0.159946	-65.5813	-71.0195	0.159946	-65.5813		27.4953	0.0568985	29.4299	27.4953	0.0568985	29.4299		-21.7621	0.108422	-18.0757	-21.7621	0.108422	-18.0757	0		-24.1119	0.151791	-18.951	-24.1119	0.151791	-18.951	0		-11.0579	-11.0579	0
647	Theodore Roosevelt	0.13821	0.291585	-1.23242	40.3	3.69635	98	4.58497	1641.8	3.66099	1.71963	IRRI	3	0.333333		345.629	5.92835	547.193	115.21	1.97612	182.398		42.5791	2.77589	136.959	14.193	0.925296	45.6531		194.104	4.35212	342.076	64.7013	1.45071	114.025	0.432571		149.634	6.09297	356.795	49.878	2.03099	118.932	0.580616		673.629	224.543	0.777869
1894	Sinclair	0.13791	0.274817	-1.29165	37.9	3.63495	56	4.02535	604.4	3.51155	9.93056	ELEC	3	0.5		334.184	4.29511	480.218	167.092	2.14756	240.109		127.491	3.84261	258.14	63.7455	1.9213	129.07		230.837	4.06886	369.179	115.419	2.03443	184.589	0.374727		182.844	5.6964	376.522	91.4221	2.8482	188.261	0.514386		672.735	336.367	0.728208
3174	Gullspang	0.13784	0.942397	-0.0593287	129.9	4.86676	101	4.61512	320	3.05871	0.0566734	ELEC	1	1		643.887	1.53307	696.011	643.887	1.53307	696.011		105.235	0.569007	124.581	105.235	0.569007	124.581		374.561	1.05104	410.296	374.561	1.05104	410.296	0.0870964		321.222	1.47145	371.252	321.222	1.47145	371.252	0.134759		447.767	447.767	0.282613
687	La Boquilla	0.13735	0.575901	-0.55182	79.1	4.37071	93	4.5326	3990.8	3.52636	9.58407	IRRI	2	0.333333		495.549	7.5017	750.607	165.183	2.50057	250.202		148.825	3.50965	268.154	49.6084	1.16988	89.3845		322.187	5.50568	509.38	107.396	1.83523	169.793	0.367492		255.968	7.70795	518.038	85.3226	2.56932	172.679	0.50589		918.851	306.284	0.721426
4007	Assomata	0.13696	0.0138727	-4.27784	1.9	0.641854	24	3.17805	55	3.43721	2.74732	ELEC	1	1		-89.1316	0.171849	-83.2888	-89.1316	0.171849	-83.2888		7.77745	0.191559	14.2905	7.77745	0.191559	14.2905		-40.6771	0.181704	-34.4991	-40.6771	0.181704	-34.4991	0		-45.162	0.254386	-36.5129	-45.162	0.254386	-36.5129	0		-23.2848	-23.2848	0
2143	Skelton	0.13675	0.0102377	-4.58168	1.4	0.336472	61	4.11087	41.3	3.31054	12.5657	ELEC	2	0.666667		-126.762	0.0336669	-125.617	-84.5079	0.0224446	-83.7448		4.76232	0.0223819	5.5233	3.17488	0.0149213	3.6822		-60.9998	0.0280244	-60.047	-40.6665	0.0186829	-40.0313	0		-68.8059	0.0392342	-67.4719	-45.8706	0.0261561	-44.9813	0		-65.4318	-43.6212	0
2779	Gabriel Y. Galan	0.13643	0.178113	-1.72534	24.3	3.19048	48	3.8712	924.2	3.47816	7.72464	IRRI	2	0.333333		257.305	2.48845	341.912	85.7683	0.829483	113.971		86.145	2.47469	170.284	28.715	0.824897	56.7615		171.725	2.48157	256.098	57.2417	0.82719	85.3661	0.329457		138.432	3.4742	256.555	46.1441	1.15807	85.5183	0.460419		437.213	145.738	0.683376
2811	Cijara	0.13629	0.221586	-1.50694	30.2	3.40784	53	3.97029	1640	3.53806	3.5027	IRRI	2	0.333333		293.978	3.91358	427.04	97.9927	1.30453	142.347		91.0028	3.8998	223.596	30.3343	1.29993	74.532		192.49	3.90669	325.318	64.1635	1.30223	108.439	0.408301		150.199	5.46937	336.158	50.0664	1.82312	112.053	0.553189		620.565	206.855	0.757964
1763	South Holston	0.13624	0.164416	-1.80536	22.4	3.10906	59	4.07754	942.4	3.38099	15.9232	FCON	4	0.3		244.194	1.25173	286.753	73.2582	0.375518	86.0258		84.251	0.939916	116.208	25.2753	0.281975	34.8624		164.223	1.09582	201.48	49.2668	0.328746	60.4441	0.184921		138.03	1.53415	190.191	41.409	0.460245	57.0574	0.274256		269.967	80.9901	0.488715
3403	Ceresole Reale Mine	0.13599	0.00661813	-5.01794	0.9	-0.105361	78	4.35671	34.1	2.52573	1.34359	ELEC	1	1		-180.81	0.000487848	-180.793	-180.81	0.000487848	-180.793		1.66118	0.000195964	1.66784	1.66118	0.000195964	1.66784		-89.5742	0.000341906	-89.5626	-89.5742	0.000341906	-89.5626	0		-101.217	0.000478668	-101.201	-101.217	0.000478668	-101.201	0		-101.176	-101.176	0
332	Hauser Dam	0.13534	0.0871878	-2.43969	11.8	2.4681	98	4.58497	172.6	3.32504	0.993789	ELEC	3	0.5		148.379	0.31445	159.071	74.1897	0.157225	79.5354		12.0466	0.124822	16.2906	6.02332	0.0624109	8.14529		80.213	0.219636	87.6807	40.1065	0.109818	43.8403	0.0851685		68.8146	0.307491	79.2692	34.4073	0.153745	39.6346	0.131888		95.2588	47.6294	0.277604
3334	S. Giacomo di Fraele	0.1333	0.0202551	-3.89935	2.7	0.993252	59	4.07754	64.3	2.3979	21.3108	ELEC	1	1		-45.2991	0.00126513	-45.2561	-45.2991	0.00126513	-45.2561		11.5605	0.000577104	11.5802	11.5605	0.000577104	11.5802		-16.8693	0.000921119	-16.838	-16.8693	0.000921119	-16.838	0		-19.0582	0.00128957	-19.0144	-19.0582	0.00128957	-19.0144	0		-18.9473	-18.9473	0
3883	Strejesti	0.13286	0.17462	-1.74514	23.2	3.14415	31	3.43399	225	3.34639	70.0255	ELEC	2	0.666667		250.885	1.8654	314.309	167.257	1.2436	209.539		218.407	1.11724	256.393	145.605	0.744826	170.929		234.646	1.49132	285.351	156.431	0.994214	190.234	0.177693		197.551	2.08785	268.537	131.7	1.3919	179.025	0.264346		377.106	251.404	0.47614
3864	Ramnicu Valcea	0.13256	0.0218769	-3.82232	2.9	1.06471	35	3.55535	19	3.27336	12.451	ELEC	1	1		-36.3071	0.105848	-32.7083	-36.3071	0.105848	-32.7083		13.2508	0.098536	16.601	13.2508	0.098536	16.601		-11.5282	0.102192	-8.05363	-11.5282	0.102192	-8.05363	0		-12.5751	0.143069	-7.71079	-12.5751	0.143069	-7.71079	0		-0.271203	-0.271203	0
2952	Imfout	0.13211	0.0151389	-4.19049	2	0.693147	65	4.17439	83	3.49953	0.447218	IRRI	3	0.333333		-82.6525	0.119256	-78.5978	-27.5508	0.0397519	-26.1993		4.7261	0.0901684	7.79183	1.57537	0.0300561	2.59728		-38.9632	0.104712	-35.403	-12.9877	0.034904	-11.801	0		-43.5656	0.146597	-38.5813	-14.5219	0.0488656	-12.8604	0		-30.9583	-10.3194	0
3341	Sambuco	0.132	0.00454545	-5.39363	0.6	-0.510826	53	3.97029	63	2.59525	0.415026	ELEC	1	1		-230.106	0.000572921	-230.087	-230.106	0.000572921	-230.087		1.71483	0.000358673	1.72703	1.71483	0.000358673	1.72703		-114.196	0.000465797	-114.18	-114.196	0.000465797	-114.18	0		-129.039	0.000652116	-129.017	-129.039	0.000652116	-129.017	0		-128.983	-128.983	0
3098	Stordalsvatn	0.13176	0.0121433	-4.41098	1.6	0.470004	46	3.82864	33.7	2.62467	33.4021	ELEC	1	1		-110.231	0.00231764	-110.152	-110.231	0.00231764	-110.152		9.38092	0.00120694	9.42196	9.38092	0.00120694	9.42196		-50.4251	0.00176229	-50.3652	-50.4251	0.00176229	-50.3652	0		-56.9726	0.00246721	-56.8887	-56.9726	0.00246721	-56.8887	0		-56.7604	-56.7604	0
3082	Osbudammen	0.13165	0.0660843	-2.71682	8.7	2.16332	51	3.93183	140.6	2.62467	6.13713	ELEC	1	1		106.597	0.0158066	107.135	106.597	0.0158066	107.135		29.7453	0.0106782	30.1083	29.7453	0.0106782	30.1083		68.1712	0.0132424	68.6214	68.1712	0.0132424	68.6214	0.00656124		59.2504	0.0185394	59.8807	59.2504	0.0185394	59.8807	0.0105266		60.8448	60.8448	0.0262041
1839	Tugalo	0.13136	0.0129415	-4.34731	1.7	0.530628	86	4.45435	53	3.40784	15.683	ELEC	3	0.5		-102.742	0.0531373	-100.936	-51.3711	0.0265686	-50.4678		4.69273	0.0224135	5.45479	2.34637	0.0112068	2.7274		-49.0248	0.0377754	-47.7404	-24.5124	0.0188877	-23.8702	0		-55.231	0.0528856	-53.4329	-27.6155	0.0264428	-26.7165	0		-50.6829	-25.3414	0
3830	Tarnita	0.12922	0.0108342	-4.52504	1.4	0.336472	35	3.55535	74	3.12236	0.174419	ELEC	1	1		-126.618	0.0234139	-125.822	-126.618	0.0234139	-125.822		5.12246	0.0225504	5.88917	5.12246	0.0225504	5.88917		-60.7476	0.0229821	-59.9662	-60.7476	0.0229821	-59.9662	0		-68.5432	0.032175	-67.4492	-68.5432	0.032175	-67.4492	0		-65.7761	-65.7761	0
3988	Spilje	0.12887	0.0783736	-2.54627	10.1	2.31254	40	3.68888	520	3.27336	22.3438	ELEC	1	1		127.526	0.431005	142.18	127.526	0.431005	142.18		53.7271	0.362331	66.0464	53.7271	0.362331	66.0464		90.6267	0.396668	104.113	90.6267	0.396668	104.113	0.129539		77.092	0.555335	95.9734	77.092	0.555335	95.9734	0.196736		124.851	124.851	0.382527
5286	Jinpen	0.12854	0.0171153	-4.06778	2.2	0.788457	7	1.94591	200	3.421	26.2798	SUPP	4	0.3		-70.7044	0.516784	-53.1338	-21.2113	0.155035	-15.9401		15.5418	0.291563	25.4549	4.66254	0.0874688	7.63648		-27.5813	0.404173	-13.8394	-8.27439	0.121252	-4.15183	0		-29.3804	0.565843	-10.1418	-8.81413	0.169753	-3.04254	0		19.282	5.78461	1
18	Link Lake	0.12825	0.184795	-1.68851	23.7	3.16548	92	4.52179	389.8	2.8679	1.97793	ELEC	2	0.666667		255.912	0.101991	259.38	170.608	0.0679941	172.92		33.5472	0.0388544	34.8682	22.3648	0.025903	23.2455		144.73	0.0704228	147.124	96.4865	0.0469485	98.0827	0.0162745		125.604	0.0985919	128.956	83.7357	0.0657279	85.9705	0.0259944		134.082	89.3883	0.0632365
3868	Govora	0.12789	0.0320588	-3.44018	4.1	1.41099	34	3.52636	18.5	3.29953	83.3542	ELEC	2	0.666667		7.828	0.190992	14.3217	5.21866	0.127328	9.54783		44.199	0.0906771	47.282	29.466	0.0604514	31.5214		26.0135	0.140835	30.8019	17.3423	0.0938898	20.5346	0.155457		22.0093	0.197169	28.713	14.6728	0.131446	19.142	0.233474		38.9658	25.9772	0.435164
103	Lemolo 1	0.12749	0.0109813	-4.51157	1.4	0.336472	54	3.98898	14.5	3.22684	0.0157972	ELEC	2	0.666667		-126.582	0.0274898	-125.647	-84.388	0.0183265	-83.7649		4.03549	0.0220736	4.78599	2.69033	0.0147157	3.19066		-61.2733	0.0247817	-60.4307	-40.8488	0.0165211	-40.2871	0		-69.1293	0.0346943	-67.9497	-46.0862	0.0231296	-45.2998	0		-66.1456	-44.097	0
3310	Schiffenen	0.12715	0.0235942	-3.74676	3	1.09861	46	3.82864	65	3.12236	7.73933	ELEC	1	1		-31.8119	0.0477264	-30.1892	-31.8119	0.0477264	-30.1892		11.6724	0.03912	13.0025	11.6724	0.03912	13.0025		-10.0697	0.0434232	-8.59335	-10.0697	0.0434232	-8.59335	0		-11.1869	0.0607925	-9.11993	-11.1869	0.0607925	-9.11993	0		-5.95872	-5.95872	0
4025	Passante	0.126681	0.00552569	-5.19835	0.7	-0.356675	33	3.49651	40.3	3.09558	0.236486	ELEC	1	1		-211.318	0.0098067	-210.985	-211.318	0.0098067	-210.985		2.67653	0.00921103	2.98971	2.67653	0.00921103	2.98971		-104.321	0.00950886	-103.998	-104.321	0.00950886	-103.998	0		-117.84	0.0133124	-117.388	-117.84	0.0133124	-117.388	0		-116.696	-116.696	0
2719	Venda Nova	0.12482	0.0240346	-3.72826	3	1.09861	58	4.06044	96.5	3.21084	0.438858	ELEC	1	1		-31.7054	0.0610416	-29.63	-31.7054	0.0610416	-29.63		8.41834	0.0466886	10.0058	8.41834	0.0466886	10.0058		-11.6435	0.0538651	-9.81211	-11.6435	0.0538651	-9.81211	0		-12.9191	0.0754111	-10.3551	-12.9191	0.0754111	-10.3551	0		-6.43374	-6.43374	0
413	Minidoka	0.12391	0.246146	-1.40183	30.5	3.41773	104	4.64439	117.4	3.42751	0.840065	IRRI	3	0.333333		301.108	1.622	356.256	100.369	0.540668	118.752		25.5476	0.59995	45.9459	8.51586	0.199983	15.3153		163.328	1.11098	201.101	54.4426	0.370326	67.0336	0.187832		137.185	1.55537	190.067	45.7282	0.518456	63.3557	0.278231		270.946	90.3154	0.493683
5238	Yuecheng	0.12338	0.123197	-2.09397	15.2	2.7213	39	3.66356	1090	3.50255	31.3045	FCON	3	0.333333		187.559	2.10223	259.035	62.5198	0.700745	86.3451		97.0765	1.7922	158.011	32.3588	0.5974	52.6704		142.318	1.94722	208.523	47.4393	0.649072	69.5078	0.317496		115.21	2.7261	207.897	38.4033	0.908701	69.2991	0.445833		349.655	116.552	0.670504
394	Anderson Ranch	0.12307	0.129195	-2.04643	15.9	2.76632	63	4.14313	521.8	3.37074	0.00518563	IRRI	3	0.333333		194.428	0.856218	223.54	64.8095	0.285406	74.5133		41.123	0.680342	64.2546	13.7077	0.226781	21.4182		117.776	0.76828	143.897	39.2586	0.256093	47.9657	0.181529		99.0691	1.07559	135.639	33.023	0.358531	45.2131	0.269613		191.57	63.8567	0.482857
264	Pocaterra	0.12157	0.0649831	-2.73363	7.9	2.06686	54	3.98898	62.9	2.94969	5.03578	ELEC	1	1		94.7223	0.0641769	96.9043	94.7223	0.0641769	96.9043		27.4119	0.0465719	28.9954	27.4119	0.0465719	28.9954		61.0671	0.0553744	62.9498	61.0671	0.0553744	62.9498	0.0299084		52.8836	0.0775242	55.5194	52.8836	0.0775242	55.5194	0.0474757		59.5507	59.5507	0.111956
4034	Adiguzel	0.12003	0.114971	-2.16307	13.8	2.62467	16	2.77259	1190	3.42751	0.691553	IRRI	3	0.333333		173.941	2.7004	265.755	57.9805	0.900134	88.585		66.9129	2.97157	167.946	22.3043	0.990523	55.9821		120.427	2.83599	216.851	40.1424	0.945328	72.2836	0.444654		92.2366	3.97038	227.229	30.7455	1.32346	75.7432	0.594082		433.689	144.563	0.787321
3894	Ipotesti	0.1184	0.141892	-1.95269	16.8	2.82138	23	3.13549	110	3.36038	95.0193	ELEC	3	0.5		204.125	1.9468	270.317	102.063	0.973401	135.158		222.052	0.893342	252.426	111.026	0.446671	126.213		213.089	1.42007	261.371	106.544	0.710036	130.686	0.184727		179.111	1.9881	246.706	89.5553	0.99405	123.353	0.273992		350.087	175.044	0.488383
2717	Alto Rabagao	0.11827	0.135284	-2.00038	16	2.77259	45	3.80666	568.7	3.17388	0.455122	ELEC	1	1		196.656	0.479654	212.964	196.656	0.479654	212.964		56.9973	0.456025	72.5022	56.9973	0.456025	72.5022		126.826	0.46784	142.733	126.826	0.46784	142.733	0.111443		108.271	0.654976	130.54	108.271	0.654976	130.54	0.170592		164.599	164.599	0.342213
1798	High Rock	0.11784	0.334352	-1.09556	39.4	3.67377	82	4.40672	354	3.46574	0.159313	ELEC	3	0.5		353.254	3.30557	465.643	176.627	1.65278	232.822		72.3452	1.96523	139.163	36.1726	0.982617	69.5816		212.8	2.6354	302.403	106.4	1.3177	151.202	0.296305		173.487	3.68956	298.932	86.7436	1.84478	149.466	0.419644		490.789	245.395	0.646514
2171	Harriman	0.117	0.0444444	-3.11352	5.2	1.64866	85	4.44265	392.2	3.22287	0.167216	ELEC	2	0.666667		39.4261	0.0997996	42.8193	26.2841	0.0665331	28.5462		8.89346	0.0475197	10.5091	5.92897	0.0316798	7.00608		24.1598	0.0736597	26.6642	16.1065	0.0491064	17.7761	0.0939247		20.6934	0.103124	24.1996	13.7956	0.068749	16.1331	0.144886		29.5621	19.708	0.3
168	Harry L. Englebright Dam	0.11679	0.0239747	-3.73076	2.8	1.02962	68	4.21951	86.3	3.53806	1.25804	OTHR	3	0.333333		-40.0228	0.235781	-32.0063	-13.3409	0.0785937	-10.6688		7.30274	0.168532	13.0328	2.43425	0.0561772	4.34427		-16.36	0.202156	-9.48672	-5.45335	0.0673855	-3.16224	0		-17.5933	0.283019	-7.97067	-5.86444	0.0943397	-2.65689	0		6.74632	2.24877	1
5094	Maojiacun	0.11606	0.124074	-2.08688	14.4	2.66723	40	3.68888	553	3.09104	0.563015	ELEC	1	1		181.265	0.325874	192.345	181.265	0.325874	192.345		55.8018	0.314835	66.5062	55.8018	0.314835	66.5062		118.533	0.320355	129.425	118.533	0.320355	129.425	0.0841571		101.708	0.448497	116.957	101.708	0.448497	116.957	0.13038		140.279	140.279	0.274958
6745	Warragamba	0.11597	0.591532	-0.525039	68.6	4.22829	49	3.89182	1886	3.3499	3.15683	SUPP	2	0.333333		482.19	5.6612	674.671	160.73	1.88707	224.89		253.622	5.5775	443.256	84.5405	1.85917	147.752		367.906	5.61935	558.964	122.635	1.87312	186.321	0.341807		295.241	7.86709	562.722	98.4135	2.62236	187.574	0.475335		971.81	323.937	0.696195
3879	Dragasani	0.11538	0.105738	-2.2468	12.2	2.50144	29	3.3673	40	3.3322	103.134	ELEC	2	0.666667		156.878	1.01843	191.504	104.585	0.678955	127.67		171.302	0.421121	185.62	114.201	0.280747	123.747		164.09	0.719777	188.562	109.393	0.479851	125.708	0.129784		139.577	1.00769	173.838	93.0511	0.671792	115.892	0.197088		226.238	150.825	0.383053
1809	Mountain Island	0.11532	0.0615678	-2.78762	7.1	1.96009	86	4.45435	56.7	3.45947	17.0278	ELEC	2	0.666667		81.0473	0.421718	95.3857	54.0315	0.281146	63.5905		23.2214	0.183779	29.4699	15.481	0.12252	19.6466		52.1344	0.302749	62.4278	34.7562	0.201833	41.6186	0.164886		44.0187	0.423848	58.4296	29.3458	0.282566	38.9531	0.246636		80.4697	53.6465	0.452977
2599	Clatteringshaws	0.11471	0.0287682	-3.54848	3.3	1.19392	74	4.30407	41.5	2.85071	9.49837	ELEC	1	1		-19.0904	0.0124059	-18.6686	-19.0904	0.0124059	-18.6686		10.3879	0.00568541	10.5812	10.3879	0.00568541	10.5812		-4.35126	0.00904565	-4.04371	-4.35126	0.00904565	-4.04371	0		-4.87695	0.0126639	-4.44637	-4.87695	0.0126639	-4.44637	0		-3.78785	-3.78785	0
2784	Santa Luzia	0.11447	0.0122303	-4.40384	1.4	0.336472	67	4.20469	53.7	3.28466	0.0512579	ELEC	1	1		-126.28	0.0344355	-125.109	-126.28	0.0344355	-125.109		3.63229	0.022425	4.39474	3.63229	0.022425	4.39474		-61.3238	0.0284303	-60.3572	-61.3238	0.0284303	-60.3572	0		-69.1703	0.0398024	-67.817	-69.1703	0.0398024	-67.817	0		-65.7473	-65.7473	0
4729	Kadana	0.114	0.125439	-2.07594	14.3	2.66026	30	3.4012	1542	3.71113	33.3962	IRRI	2	0.333333		180.756	6.69281	408.312	60.2521	2.23094	136.104		107.839	6.32286	322.816	35.9463	2.10762	107.605		144.298	6.50784	365.564	48.0992	2.16928	121.855	0.605274		96.7742	9.11097	406.547	32.2581	3.03699	135.516	0.761961		880.318	293.439	0.890069
1767	Watauga	0.1139	0.187884	-1.67193	21.4	3.06339	61	4.11087	835.1	3.30689	0.174636	FCON	4	0.3		244.374	1.02323	279.164	73.3122	0.306969	83.7492		62.1975	0.816438	89.9563	18.6592	0.244931	26.9869		153.286	0.919835	184.56	45.9857	0.27595	55.368	0.169454		129.293	1.28777	173.077	38.7879	0.386331	51.9231	0.252975		240.041	72.0123	0.461371
3493	Susqueda	0.11339	0.0176382	-4.03769	2	0.693147	41	3.71357	233	3.23475	7.72306	ELEC	2	0.666667		-82.048	0.0612644	-79.965	-54.6987	0.040843	-53.31		9.20369	0.0535782	11.0253	6.13579	0.0357188	7.35023		-36.4222	0.0574213	-34.4698	-24.2814	0.0382809	-22.9799	0		-40.9032	0.0803898	-38.17	-27.2688	0.0535932	-25.4467	0		-33.9897	-22.6598	0
6365	Kuromatagawadaiichi	0.11275	0.010643	-4.54285	1.2	0.182322	51	3.93183	42.9	3.30322	19.8414	ELEC	1	1		-145.215	0.0390136	-143.889	-145.215	0.0390136	-143.889		6.36943	0.0269616	7.28612	6.36943	0.0269616	7.28612		-69.4228	0.0329876	-68.3012	-69.4228	0.0329876	-68.3012	0		-78.302	0.0461827	-76.7318	-78.302	0.0461827	-76.7318	0		-74.3303	-74.3303	0
118	Iron Gate	0.11265	0.0328451	-3.41595	3.7	1.30833	47	3.85015	71.5	3.44362	0.356191	OTHR	3	0.333333		-4.33572	0.294824	5.68829	-1.44524	0.0982746	1.8961		13.4448	0.28522	23.1423	4.48162	0.0950734	7.71411		4.55456	0.290022	14.4153	1.51819	0.096674	4.8051	0.684047		2.68057	0.406031	16.4856	0.893524	0.135344	5.49521	0.837399		37.5992	12.5331	0.928707
2100	Rainbow Falls	0.11225	0.02049	-3.88782	2.3	0.832909	53	3.97029	15	3.21888	0.124742	ELEC	2	0.666667		-64.5387	0.0561142	-62.6308	-43.0258	0.0374095	-41.7539		7.66573	0.0452906	9.20561	5.11049	0.0301937	6.13707		-28.4365	0.0507024	-26.7126	-18.9576	0.0338016	-17.8084	0		-31.9091	0.0709834	-29.4957	-21.2727	0.0473222	-19.6638	0		-25.8045	-17.203	0
1786	Oxford	0.1117	0.118174	-2.1356	13.2	2.58022	81	4.39445	157.3	3.43721	0.197698	ELEC	1	1		169.366	0.860794	198.633	169.366	0.860794	198.633		26.2632	0.492081	42.994	26.2632	0.492081	42.994		97.8148	0.676438	120.814	97.8148	0.676438	120.814	0.190366		82.109	0.947013	114.307	82.109	0.947013	114.307	0.281683		163.552	163.552	0.497964
3380	Villerest	0.11145	0.0358905	-3.32728	4	1.38629	25	3.21888	138	3.21888	0.126154	FCON	4	0.3		5.78311	0.191179	12.2832	1.73493	0.0573537	3.68496		18.9073	0.199693	25.6969	5.67219	0.0599079	7.70906		12.3452	0.195436	18.99	3.70356	0.0586308	5.69701	0.349911		9.8765	0.27361	19.1793	2.96295	0.0820831	5.75378	0.485043		33.407	10.0221	0.704358
1515	Prairie du Sac	0.11072	0.288114	-1.2444	31.9	3.46261	95	4.55388	238.3	3.34286	4.27042	ELEC	1	1		316.659	1.42764	365.199	316.659	1.42764	365.199		54.7406	0.587522	74.7163	54.7406	0.587522	74.7163		185.7	1.00758	219.958	185.7	1.00758	219.958	0.155747		157.105	1.41061	205.066	157.105	1.41061	205.066	0.23388		278.418	278.418	0.435721
2943	Mohammed 5	0.11036	0.147698	-1.91258	16.3	2.79117	42	3.73767	730	3.41115	15.226	ELEC	3	0.5		201.894	1.63141	257.362	100.947	0.815703	128.681		88.2603	1.4999	139.257	44.1302	0.749952	69.6285		145.077	1.56565	198.309	72.5385	0.782827	99.1547	0.26843		119.297	2.19192	193.822	59.6484	1.09596	96.911	0.384503		307.802	153.901	0.612423
2167	Upper Mechanicville	0.10904	0.0275128	-3.5931	3	1.09861	127	4.84419	13.2	3.35341	5.75935	ELEC	2	0.666667		-30.8641	0.0754769	-28.2979	-20.5761	0.050318	-18.8653		0.870394	0.0139948	1.34622	0.580262	0.00932986	0.897478		-14.9969	0.0447359	-13.4759	-9.99792	0.0298239	-8.9839	0		-16.7487	0.0626302	-14.6193	-11.1658	0.0417535	-9.74621	0		-11.3625	-7.57503	0
6773	Aniwhenua Barrage	0.10775	0.0111369	-4.49749	1.2	0.182322	29	3.3673	7	3.16125	41.1588	ELEC	1	1		-145.096	0.0331928	-143.967	-145.096	0.0331928	-143.967		10.5709	0.021549	11.3036	10.5709	0.021549	11.3036		-67.2624	0.0273709	-66.3318	-67.2624	0.0273709	-66.3318	0		-75.8855	0.0383193	-74.5826	-75.8855	0.0383193	-74.5826	0		-72.59	-72.59	0
6788	Patea	0.10743	0.0260635	-3.64722	2.8	1.02962	25	3.21888	138	3.09104	0.345022	ELEC	1	1		-39.5176	0.0737137	-37.0114	-39.5176	0.0737137	-37.0114		13.7921	0.0718632	16.2355	13.7921	0.0718632	16.2355		-12.8628	0.0727885	-10.3879	-12.8628	0.0727885	-10.3879	0		-14.2132	0.101904	-10.7485	-14.2132	0.101904	-10.7485	0		-5.44946	-5.44946	0
2720	Canicada	0.10689	0.0402283	-3.21319	4.3	1.45862	54	3.98898	170.6	3.26194	0.446275	ELEC	1	1		15.5357	0.148815	20.5954	15.5357	0.148815	20.5954		14.9709	0.121477	19.1011	14.9709	0.121477	19.1011		15.2533	0.135146	19.8482	15.2533	0.135146	19.8482	0.231505		12.673	0.189204	19.106	12.673	0.189204	19.106	0.336698		28.9446	28.9446	0.562163
5118	Qiezishan Reservoir	0.10659	0.0290834	-3.53759	3.1	1.1314	10	2.30259	120.8	3.14415	1.81391	ELEC	1	1		-26.5382	0.212207	-19.3232	-26.5382	0.212207	-19.3232		18.2313	0.161096	23.7085	18.2313	0.161096	23.7085		-4.15347	0.186652	2.19268	-4.15347	0.186652	2.19268	1		-4.43852	0.261312	4.44609	-4.43852	0.261312	4.44609	1		18.0343	18.0343	1
2848	Fuensanta	0.10646	0.0225437	-3.7923	2.4	0.875469	76	4.33073	178.7	3.46886	9.29873	IRRI	3	0.333333		-58.9201	0.147676	-53.8992	-19.64	0.0492252	-17.9664		7.84575	0.0803319	10.577	2.61525	0.0267773	3.52568		-25.5372	0.114004	-21.6611	-8.5124	0.0380013	-7.22036	0		-28.3531	0.159605	-22.9266	-9.45105	0.0532018	-7.64219	0		-14.6271	-4.87569	0
2690	Velle	0.10608	0.0131976	-4.32772	1.4	0.336472	43	3.7612	17	3.28091	12.1307	ELEC	1	1		-126.046	0.0516951	-124.288	-126.046	0.0516951	-124.288		7.37231	0.0420684	8.80264	7.37231	0.0420684	8.80264		-59.3368	0.0468818	-57.7429	-59.3368	0.0468818	-57.7429	0		-66.8434	0.0656345	-64.6118	-66.8434	0.0656345	-64.6118	0		-61.1989	-61.1989	0
3993	Globocica	0.10608	0.0141403	-4.25873	1.5	0.405465	44	3.78419	58	3.16969	0.491254	ELEC	1	1		-117.515	0.0333956	-116.38	-117.515	0.0333956	-116.38		6.04017	0.0289591	7.02478	6.04017	0.0289591	7.02478		-55.7375	0.0311774	-54.6774	-55.7375	0.0311774	-54.6774	0		-62.8455	0.0436483	-61.3615	-62.8455	0.0436483	-61.3615	0		-59.0918	-59.0918	0
3086	Sveg	0.10544	0.520675	-0.652629	54.9	4.00551	34	3.52636	237	2.94969	5.94318	ELEC	1	1		438.242	1.05681	474.174	438.242	1.05681	474.174		281.53	0.994826	315.355	281.53	0.994826	315.355		359.886	1.02582	394.764	359.886	1.02582	394.764	0.0883509		308.567	1.43614	357.396	308.567	1.43614	357.396	0.136624		432.075	432.075	0.285849
2606	Cliff	0.10544	0.0180197	-4.01629	1.9	0.641854	59	4.07754	170	2.87356	11.7145	ELEC	1	1		-88.1286	0.00939228	-87.8093	-88.1286	0.00939228	-87.8093		8.4128	0.00532785	8.59395	8.4128	0.00532785	8.59395		-39.8579	0.00736007	-39.6077	-39.8579	0.00736007	-39.6077	0		-45.0069	0.0103041	-44.6566	-45.0069	0.0103041	-44.6566	0		-44.1208	-44.1208	0
2674	Portodemouros	0.10497	0.0647804	-2.73675	6.8	1.91692	42	3.73767	297	3.19867	30.3814	ELEC	1	1		76.6287	0.237085	84.6896	76.6287	0.237085	84.6896		49.3387	0.166788	55.0095	49.3387	0.166788	55.0095		62.9837	0.201937	69.8496	62.9837	0.201937	69.8496	0.0982947		53.9033	0.282711	63.5154	53.9033	0.282711	63.5154	0.151336		78.2164	78.2164	0.310845
3688	Porttipahta	0.10493	1.9594	0.672639	205.6	5.32593	39	3.66356	1353	2.89037	3.04593	ELEC	2	0.666667		945.118	3.48144	1063.49	630.079	2.32096	708.991		944.583	3.31283	1057.22	629.722	2.20856	704.813		944.851	3.39714	1060.35	629.9	2.26476	706.902	0.108928		807.005	4.75599	968.708	538.003	3.17066	645.806	0.166927		1216.02	810.68	0.336356
2616	Pollaphuca	0.10473	0.1776	-1.72822	18.6	2.92316	70	4.2485	184	2.92316	6.4214	ELEC	2	0.666667		225.011	0.153308	230.223	150.007	0.102205	153.482		62.0873	0.0836495	64.9314	41.3915	0.0557663	43.2876		143.549	0.118479	147.577	95.6994	0.0789858	98.3849	0.027296		124.364	0.16587	130.004	82.9093	0.11058	86.669	0.0433803		138.629	92.4192	0.1029
4052	Matala	0.10401	0.185559	-1.68438	19.3	2.96011	55	4.00733	78	3.44999	43.8667	IRRI	2	0.333333		231.382	2.07654	301.984	77.1273	0.692182	100.661		155.263	1.22694	196.978	51.7542	0.40898	65.6595		193.322	1.65174	249.481	64.4407	0.550581	83.1605	0.225104		160.89	2.31244	239.513	53.6299	0.770813	79.8375	0.328262		359.759	119.92	0.552785
3347	Morasco	0.10392	0.00384911	-5.55991	0.4	-0.916291	69	4.23411	17.6	2.27213	0.964857	ELEC	1	1		-279.07	9.00951e-05	-279.067	-279.07	9.00951e-05	-279.067		1.13925	3.6151e-05	1.14048	1.13925	3.6151e-05	1.14048		-138.966	6.3123e-05	-138.963	-138.966	6.3123e-05	-138.963	0		-157.031	8.83723e-05	-157.028	-157.031	8.83723e-05	-157.028	0		-157.023	-157.023	0
1510	Bennetts Bridge	0.10363	0.105182	-2.25206	10.9	2.38876	95	4.55388	93	3.25037	6.44251	ELEC	3	0.5		143.184	0.286895	152.938	71.5919	0.143447	76.4691		22.4573	0.106279	26.0708	11.2287	0.0531394	13.0354		82.8205	0.196587	89.5045	41.4103	0.0982934	44.7522	0.0746773		71.1849	0.275222	80.5425	35.5925	0.137611	40.2712	0.116181		94.854	47.427	0.249531
2748	Vilar	0.10316	0.055254	-2.89582	5.7	1.74047	44	3.78419	99.8	3.32863	2.49235	ELEC	1	1		53.0891	0.340788	64.6759	53.0891	0.340788	64.6759		24.7992	0.320566	35.6985	24.7992	0.320566	35.6985		38.9442	0.330677	50.1872	38.9442	0.330677	50.1872	0.224022		32.4198	0.462948	48.1601	32.4198	0.462948	48.1601	0.326832		72.2333	72.2333	0.551179
2560	Luichart	0.10206	0.0499706	-2.99632	5.1	1.62924	55	4.00733	62.3	2.84491	10.867	ELEC	1	1		38.4258	0.0289672	39.4107	38.4258	0.0289672	39.4107		23.961	0.0179497	24.5713	23.961	0.0179497	24.5713		31.1934	0.0234585	31.991	31.1934	0.0234585	31.991	0.0249317		27.0346	0.0328419	28.1512	27.0346	0.0328419	28.1512	0.0396652		29.859	29.859	0.0945913
2794	Castrejon	0.10195	0.0421775	-3.16587	4.3	1.45862	42	3.73767	41	3.50856	3.36425	IRRI	2	0.333333		16.0071	0.577265	35.6341	5.3357	0.192422	11.878		19.7883	0.582013	39.5767	6.59609	0.194004	13.1922		17.8977	0.579639	37.6054	5.96589	0.193213	12.5351	0.524066		13.009	0.811495	40.5998	4.33633	0.270498	13.5333	0.67958		82.7975	27.5992	0.842882
3896	Draganesti	0.10153	0.112282	-2.18674	11.4	2.43361	21	3.04452	76	3.36038	131.787	ELEC	3	0.5		150.299	1.58191	204.083	75.1493	0.790953	102.042		221.629	0.480435	237.964	110.815	0.240218	118.982		185.964	1.03117	221.024	92.9819	0.515585	110.512	0.158625		157.231	1.44364	206.314	78.6154	0.721819	103.157	0.237907		281.384	140.692	0.441223
5163	Tha Tung Na	0.10137	0.0315675	-3.45563	3.2	1.16315	27	3.29584	54.8	3.57235	120.437	ELEC	1	1		-22.1166	0.762178	3.79744	-22.1166	0.762178	3.79744		57.3984	0.272363	66.6588	57.3984	0.272363	66.6588		17.6409	0.517271	35.2281	17.6409	0.517271	35.2281	0.499238		13.0613	0.724179	37.6833	13.0613	0.724179	37.6833	0.653394		75.3406	75.3406	0.826637
3866	Calimanesti	0.100373	0.020922	-3.86696	2.1	0.741937	28	3.3322	4.6	3.27714	0.669548	ELEC	1	1		-75.3822	0.120805	-71.2748	-75.3822	0.120805	-71.2748		10.8026	0.122979	14.9839	10.8026	0.122979	14.9839		-32.2898	0.121892	-28.1454	-32.2898	0.121892	-28.1454	0		-35.9487	0.170649	-30.1466	-35.9487	0.170649	-30.1466	0		-21.2729	-21.2729	0
2904	Iznajar	0.10013	0.155797	-1.8592	15.6	2.74727	40	3.68888	980	3.48738	11.9313	IRRI	2	0.333333		198.57	2.54065	284.952	66.1901	0.846883	94.9841		89.2423	2.48705	173.802	29.7474	0.829017	57.934		143.906	2.51385	229.377	47.9687	0.83795	76.4591	0.372622		114.087	3.51939	233.746	38.0291	1.17313	77.9155	0.511919		416.755	138.918	0.726249
3294	Durlassboden	0.10004	0.0089964	-4.71093	0.9	-0.105361	43	3.7612	53.5	2.69463	0.411398	ELEC	1	1		-180.234	0.00234602	-180.155	-180.234	0.00234602	-180.155		3.88418	0.00167587	3.94116	3.88418	0.00167587	3.94116		-88.1751	0.00201095	-88.1067	-88.1751	0.00201095	-88.1067	0		-99.629	0.00281532	-99.5332	-99.629	0.00281532	-99.5332	0		-99.3868	-99.3868	0
89	Cougar	0.098957	0.0282951	-3.56507	2.8	1.02962	45	3.80666	270.1	3.27714	1.71461	ELEC	6	0.285714		-38.9779	0.120712	-34.8737	-11.1365	0.0344892	-9.9639		12.307	0.107398	15.9585	3.51628	0.0306851	4.55958		-13.3354	0.114055	-9.45758	-3.81013	0.0325871	-2.70216	0		-14.5649	0.159677	-9.13592	-4.16141	0.045622	-2.61026	0		-0.83272	-0.23792	0
1	Terror Lake	0.098551	0.0213088	-3.84864	2.1	0.741937	25	3.21888	133.2	2.6174	0.233597	ELEC	1	1		-75.2886	0.00688429	-75.0546	-75.2886	0.00688429	-75.0546		11.2503	0.00548587	11.4369	11.2503	0.00548587	11.4369		-32.0191	0.00618508	-31.8089	-32.0191	0.00618508	-31.8089	0		-36.1543	0.00865911	-35.8599	-36.1543	0.00865911	-35.8599	0		-35.4096	-35.4096	0
3352	Vannino	0.098333	0.00203391	-6.1978	0.2	-1.60944	88	4.47734	10.1	2.37024	1.6495	ELEC	1	1		-362.926	5.50297e-05	-362.924	-362.926	5.50297e-05	-362.924		0.406357	1.52934e-05	0.406877	0.406357	1.52934e-05	0.406877		-181.26	3.51615e-05	-181.259	-181.26	3.51615e-05	-181.259	0		-204.824	4.92261e-05	-204.822	-204.824	4.92261e-05	-204.822	0		-204.819	-204.819	0
3795	Ruzin 1	0.098227	0.020361	-3.89413	2	0.693147	41	3.71357	58	3.13549	0.229274	FCON	4	0.3		-81.3895	0.0464034	-79.8118	-24.4168	0.013921	-23.9435		8.97272	0.0410175	10.3673	2.69182	0.0123053	3.1102		-36.2084	0.0437104	-34.7222	-10.8625	0.0131131	-10.4167	0		-40.7223	0.0611946	-38.6417	-12.2167	0.0183584	-11.5925	0		-35.4595	-10.6379	0
2768	El Burguillo	0.098211	0.0600747	-2.81217	5.9	1.77495	96	4.56435	208	3.37417	0.116119	IRRI	2	0.333333		58.4053	0.256847	67.1381	19.4684	0.0856157	22.3794		8.3848	0.100682	11.808	2.79493	0.0335607	3.936		33.395	0.178765	39.473	11.1317	0.0595882	13.1577	0.153979		28.2635	0.250271	36.7727	9.42118	0.0834235	12.2576	0.2314		49.7868	16.5956	0.432309
3384	Les Toules	0.097844	0.00306611	-5.78735	0.3	-1.20397	46	3.82864	20.1	2.6174	13.4609	ELEC	1	1		-313.881	0.000442645	-313.866	-313.881	0.000442645	-313.866		1.70676	0.00025005	1.71526	1.70676	0.00025005	1.71526		-156.087	0.000346347	-156.075	-156.087	0.000346347	-156.075	0		-176.377	0.000484886	-176.36	-176.377	0.000484886	-176.36	0		-176.335	-176.335	0
3873	Ionesti	0.097478	0.0471901	-3.05357	4.6	1.52606	31	3.43399	24.9	3.29953	0.665169	ELEC	2	0.666667		25.3357	0.322954	36.3161	16.8904	0.215302	24.2107		23.5915	0.335672	35.0044	15.7277	0.223781	23.3362		24.4636	0.329313	35.6602	16.3091	0.219542	23.7735	0.313981		19.8278	0.461038	35.503	13.2185	0.307359	23.6687	0.44152		59.477	39.6513	0.666632
6443	Miboro	0.097397	0.0841915	-2.47466	8.2	2.10413	48	3.8712	370	3.16125	0.688668	ELEC	1	1		103.853	0.24677	112.244	103.853	0.24677	112.244		34.307	0.211698	41.5047	34.307	0.211698	41.5047		69.0802	0.229234	76.8742	69.0802	0.229234	76.8742	0.101386		59.0866	0.320928	69.9981	59.0866	0.320928	69.9981	0.155883		86.6864	86.6864	0.318387
849	Saint Croix Falls	0.096622	0.0351887	-3.34703	3.4	1.22378	104	4.64439	17.8	3.33577	5.21316	ELEC	2	0.666667		-13.9449	0.10828	-10.2634	-9.29663	0.0721866	-6.84228		5.31804	0.0328493	6.43492	3.54536	0.0218996	4.28995		-4.31345	0.0705646	-1.91425	-2.87563	0.0470431	-1.27617	0		-4.5623	0.0987905	-1.20343	-3.04154	0.0658603	-0.802285	0		3.93368	2.62245	1
3075	Grasjo	0.096448	0.10783	-2.2272	10.4	2.34181	40	3.68888	206	2.71469	8.28901	ELEC	1	1		138.173	0.0506971	139.897	138.173	0.0506971	139.897		57.5146	0.0377229	58.7972	57.5146	0.0377229	58.7972		97.8439	0.04421	99.3471	97.8439	0.04421	99.3471	0.0151302		84.9288	0.061894	87.0332	84.9288	0.061894	87.0332	0.0241792		90.2517	90.2517	0.0589782
2715	Paradela	0.096202	0.0228685	-3.77799	2.2	0.788457	51	3.93183	164.5	3.17805	17.6966	ELEC	1	1		-69.3129	0.0547031	-67.453	-69.3129	0.0547031	-67.453		13.155	0.0365737	14.3985	13.155	0.0365737	14.3985		-28.079	0.0456384	-26.5273	-28.079	0.0456384	-26.5273	0		-31.5275	0.0638938	-29.3551	-31.5275	0.0638938	-29.3551	0		-26.0327	-26.0327	0
3383	Saint Marc	0.095975	0.00625163	-5.07491	0.6	-0.510826	79	4.36945	20	3.19458	0.307072	ELEC	1	1		-229.694	0.00919128	-229.381	-229.694	0.00919128	-229.381		1.46495	0.00435359	1.61297	1.46495	0.00435359	1.61297		-114.114	0.00677244	-113.884	-114.114	0.00677244	-113.884	0		-128.919	0.00948141	-128.597	-128.919	0.00948141	-128.597	0		-128.104	-128.104	0
3801	Drahovce	0.095768	0.0396792	-3.22693	3.8	1.335	49	3.89182	12.2	3.25037	31.2937	ELEC	4	0.4		0.526565	0.149527	5.61048	0.210626	0.0598107	2.24419		29.0983	0.0940825	32.2971	11.6393	0.037633	12.9188		14.8124	0.121805	18.9538	5.92497	0.0487219	7.58152	0.218498		12.3484	0.170527	18.1463	4.93937	0.0682106	7.25854	0.319508		27.0137	10.8055	0.542883
1790	Lookout Shoals	0.095423	0.0398227	-3.22332	3.8	1.335	94	4.54329	32.6	3.44042	14.7761	ELEC	1	1		0.561262	0.21658	7.92498	0.561262	0.21658	7.92498		12.3121	0.0769817	14.9295	12.3121	0.0769817	14.9295		6.43669	0.146781	11.4272	6.43669	0.146781	11.4272	0.436724		4.95115	0.205493	11.9379	4.95115	0.205493	11.9379	0.585259		22.6236	22.6236	0.781151
204	Tulloch	0.095373	0.0335525	-3.39464	3.2	1.16315	51	3.93183	84.4	3.56953	0.00513884	ELEC	1	1		-21.6365	0.501326	-4.59144	-21.6365	0.501326	-4.59144		12.8751	0.466978	28.7524	12.8751	0.466978	28.7524		-4.3807	0.484152	12.0805	-4.3807	0.484152	12.0805	1		-5.95116	0.677813	17.0945	-5.95116	0.677813	17.0945	1		52.3407	52.3407	1
5175	Chenderoh	0.095337	0.0891574	-2.41735	8.5	2.14007	79	4.36945	95.4	3.50255	225.198	ELEC	1	1		109.379	0.844532	138.093	109.379	0.844532	138.093		237.943	0.0541218	239.783	237.943	0.0541218	239.783		173.661	0.449327	188.938	173.661	0.449327	188.938	0.0808578		149.099	0.629057	170.487	149.099	0.629057	170.487	0.125452		203.198	203.198	0.266238
3877	Zavideni	0.095141	0.114567	-2.1666	10.9	2.38876	30	3.4012	50	3.32504	79.0792	ELEC	2	0.666667		145.454	1.05659	181.377	96.969	0.70439	120.918		155.148	0.529186	173.141	103.432	0.352791	115.427		150.301	0.792886	177.259	100.201	0.528591	118.173	0.152083		127.257	1.11004	164.999	84.8382	0.740027	109.999	0.228737		222.721	148.481	0.428624
3839	Racaciuni	0.094433	0.124956	-2.07979	11.8	2.4681	25	3.21888	103.7	3.26576	26.6276	ELEC	2	0.666667		157.514	1.02784	192.461	105.009	0.685227	128.307		101.675	0.84922	130.549	67.7834	0.566147	87.0324		129.595	0.93853	161.505	86.3964	0.625687	107.67	0.19758		108.599	1.31394	153.273	72.3994	0.875962	102.182	0.291467		221.598	147.732	0.509928
3831	Racova	0.094271	0.0106077	-4.54617	1	0	44	3.78419	8.7	3.22684	13.7553	ELEC	1	1		-167.165	0.0307835	-166.118	-167.165	0.0307835	-166.118		6.05431	0.0231137	6.84018	6.05431	0.0231137	6.84018		-80.5554	0.0269486	-79.6391	-80.5554	0.0269486	-79.6391	0		-90.9085	0.0377281	-89.6257	-90.9085	0.0377281	-89.6257	0		-87.6638	-87.6638	0
3401	Grangent	0.094129	0.0244346	-3.71176	2.3	0.832909	52	3.95124	57.4	3.21487	0.155002	ELEC	3	0.5		-63.5846	0.0688024	-61.2454	-31.7923	0.0344012	-30.6227		9.28271	0.054492	11.1354	4.64136	0.027246	5.56772		-27.151	0.0616472	-25.055	-13.5755	0.0308236	-12.5275	0		-30.4081	0.0863061	-27.4737	-15.2041	0.043153	-13.7369	0		-22.9858	-11.4929	0
2718	Salamonde	0.094055	0.0148849	-4.20741	1.4	0.336472	56	4.02535	65	3.22287	0.411397	ELEC	1	1		-125.638	0.0376063	-124.359	-125.638	0.0376063	-124.359		5.37147	0.0275988	6.30983	5.37147	0.0275988	6.30983		-60.1332	0.0326026	-59.0247	-60.1332	0.0326026	-59.0247	0		-67.8064	0.0456436	-66.2546	-67.8064	0.0456436	-66.2546	0		-63.8811	-63.8811	0
3862	Daesti	0.093885	0.0255632	-3.6666	2.4	0.875469	33	3.49651	11.2	3.2581	10.0586	ELEC	1	1		-58.1898	0.124099	-53.9705	-58.1898	0.124099	-53.9705		15.1003	0.111291	18.8842	15.1003	0.111291	18.8842		-21.5448	0.117695	-17.5431	-21.5448	0.117695	-17.5431	0		-23.8254	0.164773	-18.2231	-23.8254	0.164773	-18.2231	0		-9.65492	-9.65492	0
2807	Contreras	0.093691	0.072579	-2.62308	6.8	1.91692	35	3.55535	874	3.39451	13.5938	ELEC	2	0.666667		78.5149	0.751166	104.055	52.3433	0.500777	69.3697		44.8589	0.700454	68.6743	29.9059	0.46697	45.7829		61.6869	0.72581	86.3644	41.1246	0.483873	57.5763	0.285737		50.4595	1.01613	85.0081	33.6397	0.677423	56.6721	0.406415		137.847	91.898	0.633946
258	Barrier	0.093604	0.0277766	-3.58356	2.6	0.955511	62	4.12713	23.2	3.04452	4.13397	ELEC	1	1		-48.0218	0.0325524	-46.915	-48.0218	0.0325524	-46.915		10.2343	0.0199843	10.9137	10.2343	0.0199843	10.9137		-18.8938	0.0262683	-18.0006	-18.8938	0.0262683	-18.0006	0		-21.2338	0.0367757	-19.9835	-21.2338	0.0367757	-19.9835	0		-18.0711	-18.0711	0
3871	Babeni	0.093472	0.0909363	-2.3976	8.5	2.14007	31	3.43399	59.7	3.30322	32.6634	ELEC	2	0.666667		109.809	0.711597	134.003	73.206	0.474398	89.3355		76.9603	0.548625	95.6135	51.3068	0.36575	63.7423		93.3846	0.630111	114.808	62.2564	0.420074	76.5389	0.186605		78.4595	0.882155	108.453	52.3064	0.588103	72.3019	0.276556		154.325	102.883	0.491595
3285	Schluchsee	0.093466	0.0427963	-3.1513	4	1.38629	77	4.34381	108	2.96011	0.362075	ELEC	1	1		7.45334	0.0314799	8.52366	7.45334	0.0314799	8.52366		10.5207	0.0150799	11.0334	10.5207	0.0150799	11.0334		8.98702	0.0232799	9.77853	8.98702	0.0232799	9.77853	0.0809443		7.71581	0.0325918	8.82393	7.71581	0.0325918	8.82393	0.125582		10.5187	10.5187	0.266468
1816	Thorpe	0.093137	0.0536844	-2.92463	5	1.60944	68	4.21951	82.8	3.26957	0.402271	ELEC	1	1		36.9409	0.181996	43.1287	36.9409	0.181996	43.1287		15.8551	0.116257	19.8078	15.8551	0.116257	19.8078		26.398	0.149126	31.4683	26.398	0.149126	31.4683	0.161124		22.3071	0.208777	29.4055	22.3071	0.208777	29.4055	0.241397		40.2619	40.2619	0.44595
3885	Arcesti	0.093116	0.0955797	-2.34779	8.9	2.18605	29	3.3673	43.4	3.35341	57.0048	ELEC	2	0.666667		116.466	0.994699	150.286	77.6441	0.663133	100.191		107.117	0.620512	128.215	71.4116	0.413675	85.4766		111.792	0.807606	139.25	74.5278	0.538404	92.8336	0.197189		93.6892	1.13065	132.131	62.4595	0.753765	88.0875	0.290938		190.925	127.283	0.509288
2692	Prada	0.092581	0.047526	-3.04648	4.4	1.4816	51	3.93183	122	3.2308	8.3327	ELEC	1	1		20.0673	0.164351	25.6553	20.0673	0.164351	25.6553		22.5215	0.125	26.7715	22.5215	0.125	26.7715		21.2944	0.144675	26.2134	21.2944	0.144675	26.2134	0.187651		17.8867	0.202546	24.7732	17.8867	0.202546	24.7732	0.277983		35.3056	35.3056	0.493376
6680	Cethana	0.092334	0.0216605	-3.83227	2	0.693147	38	3.63759	109	2.97553	0.238545	ELEC	1	1		-81.0752	0.0257107	-80.201	-81.0752	0.0257107	-80.201		9.90187	0.0217933	10.6428	9.90187	0.0217933	10.6428		-35.5867	0.023752	-34.7791	-35.5867	0.023752	-34.7791	0		-40.1079	0.0332528	-38.9774	-40.1079	0.0332528	-38.9774	0		-37.2482	-37.2482	0
6694	Catagunya	0.088926	0.0179925	-4.0178	1.6	0.470004	47	3.85015	26	3.06805	8.02174	ELEC	1	1		-108.817	0.0267118	-107.908	-108.817	0.0267118	-107.908		8.85809	0.0193883	9.51729	8.85809	0.0193883	9.51729		-49.9792	0.02305	-49.1955	-49.9792	0.02305	-49.1955	0		-56.3746	0.03227	-55.2774	-56.3746	0.03227	-55.2774	0		-53.5994	-53.5994	0
3937	Gazivode	0.088667	0.0958643	-2.34482	8.5	2.14007	32	3.46574	370	3.16969	0.496582	ELEC	1	1		111.001	0.405204	124.778	111.001	0.405204	124.778		47.2273	0.40167	60.8841	47.2273	0.40167	60.8841		79.1141	0.403437	92.8309	79.1141	0.403437	92.8309	0.147762		67.0461	0.564812	86.2497	67.0461	0.564812	86.2497	0.222651		115.62	115.62	0.420117
427	Cutler	0.088528	0.112959	-2.18073	10	2.30259	82	4.40672	81.4	3.43076	0.0326498	ELEC	1	1		134.694	0.785528	161.402	134.694	0.785528	161.402		24.2865	0.418022	38.4993	24.2865	0.418022	38.4993		79.49	0.601775	99.9504	79.49	0.601775	99.9504	0.204705		66.4965	0.842485	95.141	66.4965	0.842485	95.141	0.301074		138.95	138.95	0.521437
2578	Lawers	0.087542	0.00571154	-5.16527	0.5	-0.693147	51	3.93183	13	2.79117	0.533619	ELEC	1	1		-251.766	0.00186564	-251.702	-251.766	0.00186564	-251.702		2.22437	0.00119258	2.26492	2.22437	0.00119258	2.26492		-124.771	0.00152911	-124.719	-124.771	0.00152911	-124.719	0		-140.984	0.00214076	-140.911	-140.984	0.00214076	-140.911	0		-140.8	-140.8	0
373	Buffalo Bill	0.087142	0.294921	-1.22105	25.7	3.24649	100	4.60517	746	3.18221	0.0220915	ELEC	5	0.333333		292.297	0.684795	315.58	97.4324	0.228265	105.193		34.4306	0.236812	42.4822	11.4769	0.0789373	14.1607		163.364	0.460803	179.031	54.4546	0.153601	59.6771	0.0875117		140.09	0.645125	162.024	46.6966	0.215042	54.008	0.135376		195.571	65.1902	0.283687
3985	Studen Kladenetz	0.087087	0.24688	-1.39885	21.5	3.06805	52	3.95124	489	3.35341	5.71771	ELEC	1	1		259.204	1.96302	325.946	259.204	1.96302	325.946		108.656	1.65288	164.854	108.656	1.65288	164.854		183.93	1.80795	245.4	183.93	1.80795	245.4	0.25049		152.028	2.53113	238.086	152.028	2.53113	238.086	0.361459		369.705	369.705	0.588786
3519	Cucchinadorza	0.08544	0.00819288	-4.80449	0.7	-0.356675	47	3.85015	16.5	3.32504	0.93944	ELEC	1	1		-210.673	0.03362	-209.53	-210.673	0.03362	-209.53		3.40541	0.0277822	4.35001	3.40541	0.0277822	4.35001		-103.634	0.0307011	-102.59	-103.634	0.0307011	-102.59	0		-116.971	0.0429816	-115.509	-116.971	0.0429816	-115.509	0		-113.274	-113.274	0
3481	Mediano	0.08504	0.139934	-1.96658	11.9	2.47654	50	3.91202	438	3.2581	9.49542	ELEC	2	0.666667		162.152	0.673878	185.064	108.101	0.449252	123.376		68.836	0.529258	86.8308	45.8907	0.352839	57.8872		115.494	0.601568	135.947	76.9961	0.401045	90.6316	0.15045		97.8209	0.842195	126.456	65.214	0.561464	84.3037	0.22644		170.25	113.5	0.425427
3843	Beresti	0.084657	0.212623	-1.54824	18	2.89037	24	3.17805	120	3.27714	7.973	ELEC	2	0.666667		229.535	2.08789	300.524	153.024	1.39192	200.349		131.231	2.0663	201.485	87.4872	1.37754	134.323		180.383	2.0771	251.004	120.255	1.38473	167.336	0.281355		147.752	2.90793	246.622	98.5017	1.93862	164.415	0.400895		397.835	265.223	0.628608
315	Post Falls Middle Channel	0.08435	1.48785	0.397331	125.5	4.83231	103	4.63473	277.5	3.33932	5.21363	ELEC	4	0.4		771.663	9.16079	1083.13	308.665	3.66432	433.252		232.978	3.14669	339.965	93.191	1.25868	135.986		502.32	6.15374	711.547	200.928	2.4615	284.619	0.294045		409.819	8.61524	702.737	163.928	3.44609	281.095	0.416825		1150.73	460.292	0.643862
3068	Torron	0.083703	1.12899	0.121325	94.5	4.5486	73	4.29046	1180	2.82138	7.88689	ELEC	1	1		650.727	0.831392	678.995	650.727	0.831392	678.995		394.129	0.414322	408.216	394.129	0.414322	408.216		522.428	0.622857	543.605	522.428	0.622857	543.605	0.0389568		451.76	0.872	481.408	451.76	0.872	481.408	0.0615861		526.752	526.752	0.142367
2651	Doiras	0.083521	0.0203542	-3.89447	1.7	0.530628	75	4.31749	114.7	3.17388	15.4942	ELEC	1	1		-100.949	0.035017	-99.7589	-100.949	0.035017	-99.7589		8.55981	0.0154733	9.0859	8.55981	0.0154733	9.0859		-46.1948	0.0252452	-45.3365	-46.1948	0.0252452	-45.3365	0		-52.0886	0.0353432	-50.8869	-52.0886	0.0353432	-50.8869	0		-49.049	-49.049	0
415	Alcova	0.082933	0.0976692	-2.32617	8.1	2.09186	72	4.27667	37.7	3.41773	1.22275	IRRI	2	0.333333		105.637	0.688126	129.033	35.2122	0.229375	43.0109		27.5828	0.427187	42.1072	9.19428	0.142396	14.0357		66.6097	0.557656	85.57	22.2032	0.185885	28.5233	0.221577		55.4856	0.780719	82.03	18.4952	0.26024	27.3433	0.323594		122.627	40.8758	0.547527
2806	Pracana	0.082366	0.0291382	-3.5357	2.4	0.875469	58	4.06044	116.5	3.44362	30.5327	ELEC	1	1		-57.3252	0.218565	-49.894	-57.3252	0.218565	-49.894		19.6983	0.125043	23.9497	19.6983	0.125043	23.9497		-18.8135	0.171804	-12.9721	-18.8135	0.171804	-12.9721	0		-20.4998	0.240525	-12.322	-20.4998	0.240525	-12.322	0		0.185366	0.185366	1
4771	Radhanagari	0.080673	0.127676	-2.05826	10.3	2.33214	55	4.00733	236.8	3.51155	7.31399	IRRI	2	0.333333		141.81	1.76327	201.762	47.2701	0.587757	67.2539		56.3103	1.42665	104.817	18.7701	0.475551	34.9388		99.0603	1.59496	153.289	33.0201	0.531654	51.0964	0.353768		79.1327	2.23295	155.053	26.3776	0.744316	51.6843	0.489641		271.166	90.3888	0.708176
6837	Ybbs-Persenbeug	0.080643	0.124003	-2.08745	10	2.30259	50	3.91202	74	3.17805	0.165142	ELEC	3	0.5		137.365	0.407486	151.219	68.6824	0.203743	75.6097		48.4748	0.335112	59.8686	24.2374	0.167556	29.9343		92.9198	0.371299	105.544	46.4599	0.18565	52.772	0.11961		79.1991	0.519819	96.873	39.5996	0.259909	48.4365	0.182443		123.904	61.9518	0.3608
5290	Yahekou	0.080641	0.522067	-0.649959	42.1	3.74005	50	3.91202	1316	3.45947	55.9998	FCON	3	0.333333		406.632	7.88269	674.643	135.544	2.62756	224.881		519.63	4.37827	668.491	173.21	1.45942	222.83		463.131	6.13048	671.567	154.377	2.04349	223.856	0.310373		375.827	8.58267	667.638	125.276	2.86089	222.546	0.437079		1113.94	371.312	0.662614
3722	Dabbsjo	0.080471	0.124268	-2.08531	10	2.30259	40	3.68888	337	2.85071	5.28874	ELEC	1	1		137.429	0.110587	141.189	137.429	0.110587	141.189		62.2465	0.0862073	65.1775	62.2465	0.0862073	65.1775		99.8377	0.0983971	103.183	99.8377	0.0983971	103.183	0.0324229		86.4239	0.137756	91.1076	86.4239	0.137756	91.1076	0.0514085		98.2709	98.2709	0.120555
117	Copco 1	0.079739	0.0464014	-3.07043	3.7	1.30833	92	4.52179	58	3.37759	0.200892	ELEC	3	0.5		-1.057	0.198618	5.69601	-0.528499	0.0993089	2.848		7.53096	0.0802169	10.2583	3.76548	0.0401085	5.12917		3.23698	0.139417	7.97717	1.61849	0.0697087	3.98858	0.59422		2.19995	0.195184	8.83621	1.09997	0.0975922	4.41811	0.751031		18.9858	9.4929	0.884127
3468	Laparan	0.079155	0.00379003	-5.57538	0.3	-1.20397	24	3.17805	16	2.94969	0.273966	ELEC	1	1		-313.706	0.0041405	-313.565	-313.706	0.0041405	-313.565		2.02334	0.00334927	2.13721	2.02334	0.00334927	2.13721		-155.841	0.00374489	-155.714	-155.841	0.00374489	-155.714	0		-176.084	0.00524284	-175.906	-176.084	0.00524284	-175.906	0		-175.633	-175.633	0
1419	Matabitchuan	0.07884	0.0532725	-2.93234	4.2	1.43508	99	4.59512	33.3	3.18221	0.113421	ELEC	1	1		15.8587	0.0917458	18.9781	15.8587	0.0917458	18.9781		6.56244	0.0298572	7.57758	6.56244	0.0298572	7.57758		11.2106	0.0608015	13.2778	11.2106	0.0608015	13.2778	0.155692		9.48447	0.0851221	12.3786	9.48447	0.0851221	12.3786	0.233802		16.805	16.805	0.435615
3242	Bleiloch	0.078758	0.0850707	-2.46427	6.7	1.90211	77	4.34381	215	3.05871	3.99524	FCON	3	0.333333		79.7532	0.110334	83.5046	26.5844	0.0367782	27.8349		24.2589	0.052253	26.0355	8.08628	0.0174177	8.67849		52.006	0.0812937	54.77	17.3353	0.0270979	18.2567	0.0504653		44.8859	0.113811	48.7555	14.962	0.0379371	16.2518	0.079367		54.6737	18.2246	0.179021
1446	Rapide-des-Cedres	0.078651	0.561976	-0.576296	44.2	3.78872	79	4.36945	714.2	3.19867	9.0164	ELEC	2	0.666667		422.142	1.88309	486.167	281.428	1.25539	324.111		184.671	0.919327	215.929	123.114	0.612885	143.952		303.407	1.40121	351.048	202.271	0.934139	234.032	0.135711		257.771	1.96169	324.468	171.847	1.30779	216.312	0.20556		426.476	284.317	0.39558
2090	Weston North Channel Dam	0.078526	0.0496651	-3.00245	3.9	1.36098	88	4.47734	27.5	3.28466	15.3185	ELEC	2	0.666667		6.06776	0.146406	11.0456	4.04517	0.0976038	7.3637		17.2715	0.0533705	19.0861	11.5143	0.0355803	12.7241		11.6696	0.0998881	15.0658	7.77975	0.0665921	10.0439	0.225424		9.71107	0.139843	14.4657	6.47405	0.0932289	9.64383	0.328685		21.7376	14.4917	0.553259
3311	Limmern	0.078273	0.00766548	-4.87103	0.6	-0.510826	46	3.82864	93	2.35138	0.517255	ELEC	1	1		-229.352	0.000393422	-229.338	-229.352	0.000393422	-229.338		3.19296	0.000224846	3.2006	3.19296	0.000224846	3.2006		-113.079	0.000309134	-113.069	-113.079	0.000309134	-113.069	0		-127.778	0.000432788	-127.764	-127.778	0.000432788	-127.764	0		-127.741	-127.741	0
2769	Buendia	0.077332	0.418973	-0.869949	32.4	3.47816	52	3.95124	1638.7	3.41115	0.0653941	IRRI	2	0.333333		350.18	4.75009	511.683	116.727	1.58336	170.561		158.762	4.29001	304.622	52.9206	1.43	101.541		254.471	4.52005	408.153	84.8237	1.50668	136.051	0.37653		201.411	6.32808	416.566	67.137	2.10936	138.855	0.516496		745.626	248.542	0.729876
1886	Lloyd Shoals	0.077315	0.121581	-2.10718	9.4	2.24071	98	4.58497	132	3.48124	0.196059	ELEC	1	1		129.332	0.940551	161.311	129.332	0.940551	161.311		15.7487	0.358044	27.9222	15.7487	0.358044	27.9222		72.5406	0.649297	94.6167	72.5406	0.649297	94.6167	0.233321		60.2404	0.909016	91.147	60.2404	0.909016	91.147	0.339085		138.416	138.416	0.564786
93	Dexter	0.077037	0.0441346	-3.12051	3.4	1.22378	54	3.98898	36.9	3.28091	1.60713	ELEC	2	0.666667		-11.7813	0.180809	-5.63376	-7.85418	0.12054	-3.75584		16.9793	0.137464	21.653	11.3195	0.0916424	14.4354		2.59901	0.159136	8.00965	1.73267	0.106091	5.33976	0.675516		1.55775	0.222791	9.13265	1.0385	0.148527	6.08843	0.82943		20.7178	13.8119	0.924811
1754	Laurel Dam	0.076919	0.247013	-1.39831	19	2.94444	36	3.58352	537.3	3.4012	14.422	FCON	3	0.333333		244.36	3.21187	353.563	81.4532	1.07062	117.854		153.539	2.95723	254.085	51.1796	0.985745	84.6949		198.949	3.08455	303.824	66.3164	1.02818	101.275	0.345182		159.452	4.31837	306.277	53.1507	1.43946	102.092	0.479385		530.832	176.944	0.699618
8	Swan Lake	0.076546	0.0666266	-2.70865	5.1	1.62924	25	3.21888	153	2.84491	1.0329	ELEC	1	1		42.4542	0.0735611	44.9553	42.4542	0.0735611	44.9553		35.7532	0.0624293	37.8758	35.7532	0.0624293	37.8758		39.1037	0.0679952	41.4155	39.1037	0.0679952	41.4155	0.0558205		33.7197	0.0951932	36.9563	33.7197	0.0951932	36.9563	0.0875784		41.9063	41.9063	0.195355
2708	Valparaiso	0.076411	0.160972	-1.82653	12.3	2.5096	21	3.04452	168.5	3.31782	0.198613	ELEC	1	1		171.219	1.99696	239.116	171.219	1.99696	239.116		88.4376	2.0688	158.777	88.4376	2.0688	158.777		129.828	2.03288	198.946	129.828	2.03288	198.946	0.34742		103.965	2.84604	200.73	103.965	2.84604	200.73	0.482065		348.724	348.724	0.70187
3361	Coiselet	0.076395	0.0392696	-3.2373	3	1.09861	38	3.63759	36	3.19048	0.373862	ELEC	1	1		-28.0207	0.136535	-23.3785	-28.0207	0.136535	-23.3785		18.0092	0.122804	22.1845	18.0092	0.122804	22.1845		-5.00573	0.129669	-0.596971	-5.00573	0.129669	-0.596971	0		-5.08334	0.181537	1.08893	-5.08334	0.181537	1.08893	1		10.5289	10.5289	1
52	Masonry Dam	0.076097	0.0893596	-2.41509	6.8	1.91692	95	4.55388	215.9	3.04927	0.650018	ELEC	1	1		82.5735	0.0956865	85.8268	82.5735	0.0956865	85.8268		13.4759	0.0323908	14.5771	13.4759	0.0323908	14.5771		48.0247	0.0640386	50.202	48.0247	0.0640386	50.202	0.0433711		41.4984	0.0896541	44.5466	41.4984	0.0896541	44.5466	0.068428		49.2087	49.2087	0.156685
920	Jeffrey Reg Dam	0.076052	0.0197233	-3.92595	1.5	0.405465	69	4.23411	26	3.44681	1.6562	ELEC	1	1		-116.165	0.122827	-111.989	-116.165	0.122827	-111.989		5.98525	0.0752357	8.54327	5.98525	0.0752357	8.54327		-55.0897	0.0990312	-51.7227	-55.0897	0.0990312	-51.7227	0		-61.8137	0.138644	-57.0998	-61.8137	0.138644	-57.0998	0		-49.8903	-49.8903	0
863	Wissota	0.075597	0.271175	-1.30499	20.5	3.02042	92	4.52179	69.1	3.34286	9.53209	ELEC	3	0.5		259.348	1.36166	305.644	129.674	0.68083	152.822		71.4034	0.520793	89.1104	35.7017	0.260397	44.5552		165.376	0.941227	197.377	82.6879	0.470613	98.6887	0.162135		139.717	1.31772	184.519	69.8583	0.658859	92.2595	0.242806		253.04	126.52	0.447848
65	Mayfield	0.075281	0.0982984	-2.31975	7.4	2.00148	46	3.82864	219.6	3.22684	0.0247469	ELEC	2	0.666667		94.9114	0.410993	108.885	63.2743	0.273995	72.5901		40.4208	0.35501	52.4912	26.9472	0.236673	34.9941		67.6661	0.383001	80.6882	45.1108	0.255334	53.7921	0.161387		57.1767	0.536202	75.4075	38.1178	0.357468	50.2717	0.241764		103.29	68.86	0.446445
2960	Moulay Youssef	0.075126	0.0479195	-3.03823	3.6	1.28093	40	3.68888	197	3.58074	4.9035	IRRI	2	0.333333		-3.98715	0.963525	28.7727	-1.32905	0.321175	9.5909		23.8032	0.9445	55.9162	7.9344	0.314833	18.6387		9.90803	0.954012	42.3445	3.30268	0.318004	14.1148	0.766014		4.40325	1.33562	49.8142	1.46775	0.445206	16.6047	0.911607		119.266	39.7555	0.963081
5619	Tuanjie	0.074697	0.198134	-1.61881	14.8	2.69463	31	3.43399	200	3.50255	101.927	FCON	3	0.333333		202.474	4.37465	351.213	67.4914	1.45822	117.071		316.241	1.80375	377.569	105.414	0.60125	125.856		259.358	3.0892	364.391	86.4526	1.02973	121.464	0.288243		211.987	4.32488	359.033	70.6623	1.44163	119.678	0.409561		583.927	194.642	0.636963
6689	Lake Echo	0.074259	0.46863	-0.757942	34.8	3.54962	53	3.97029	725	2.89591	0.105161	ELEC	1	1		370.79	0.524715	388.63	370.79	0.524715	388.63		175.225	0.383203	188.254	175.225	0.383203	188.254		273.008	0.453959	288.442	273.008	0.453959	288.442	0.0535103		235.51	0.635543	257.119	235.51	0.635543	257.119	0.0840409		290.167	290.167	0.188363
2947	El Kansera	0.074205	0.138805	-1.97469	10.3	2.33214	74	4.30407	297	3.56105	1.52833	IRRI	3	0.333333		144.502	1.94563	210.653	48.1673	0.648542	70.2177		38.1454	1.21052	79.3032	12.7151	0.403507	26.4344		91.3237	1.57807	144.978	30.4412	0.526024	48.3261	0.370087		72.4765	2.2093	147.593	24.1588	0.736434	49.1976	0.508943		262.477	87.4922	0.723874
5016	Pykara	0.074	0.0472973	-3.0513	3.5	1.25276	74	4.30407	88.5	3.11795	2.0534	ELEC	1	1		-7.52785	0.0743007	-5.00163	-7.52785	0.0743007	-5.00163		13.2668	0.037506	14.542	13.2668	0.037506	14.542		2.86947	0.0559034	4.77018	2.86947	0.0559034	4.77018	0.398458		2.24934	0.0782647	4.91034	2.24934	0.0782647	4.91034	0.541917		8.98011	8.98011	0.749519
6618	Blowering	0.073935	0.284033	-1.25866	21	3.04452	41	3.71357	1628	3.39115	11.4672	IRRI	2	0.333333		265.358	3.28201	376.946	88.4526	1.094	125.649		159.721	2.94926	259.996	53.2404	0.983088	86.6654		212.54	3.11564	318.471	70.8465	1.03855	106.157	0.332626		171.138	4.36189	319.443	57.0461	1.45396	106.481	0.46426		546.261	182.087	0.68671
3494	Sau	0.073617	0.0271676	-3.60573	2	0.693147	46	3.82864	168.5	3.24259	0.209703	IRRI	3	0.333333		-79.7432	0.0968637	-76.4499	-26.5811	0.0322879	-25.4833		11.2259	0.0799476	13.9441	3.74196	0.0266492	4.64803		-34.2587	0.0884057	-31.2529	-11.4196	0.0294686	-10.4176	0		-38.3216	0.123768	-34.1134	-12.7739	0.041256	-11.3711	0		-27.6775	-9.22584	0
3476	La Bouillouse	0.073584	0.0163079	-4.11611	1.2	0.182322	99	4.59512	17.5	2.8848	0.382089	ELEC	2	0.666667		-143.845	0.00595172	-143.643	-95.8966	0.00396781	-95.7617		2.05634	0.00163418	2.1119	1.37089	0.00108945	1.40793		-70.8943	0.00379295	-70.7654	-47.2629	0.00252863	-47.1769	0		-80.0938	0.00531013	-79.9133	-53.3959	0.00354009	-53.2755	0		-79.6371	-53.0914	0
1501	Castle Rock	0.073363	0.718346	-0.330804	52.7	3.96462	59	4.07754	215.9	3.3499	7.69518	ELEC	3	0.5		481.129	6.19051	691.606	240.565	3.09525	345.803		304.117	4.5934	460.292	152.058	2.2967	230.146		392.623	5.39195	575.949	196.311	2.69598	287.975	0.318303		317.75	7.54873	574.406	158.875	3.77437	287.203	0.446821		966.941	483.47	0.671387
2650	Eume	0.073213	0.0368787	-3.30012	2.7	0.993252	49	3.89182	123	3.12676	0.341694	ELEC	1	1		-41.2785	0.0786005	-38.6061	-41.2785	0.0786005	-38.6061		14.688	0.0602522	16.7366	14.688	0.0602522	16.7366		-13.2952	0.0694263	-10.9347	-13.2952	0.0694263	-10.9347	0		-14.7168	0.0971969	-11.4121	-14.7168	0.0971969	-11.4121	0		-6.35783	-6.35783	0
2688	Albarellos	0.073148	0.0136709	-4.29248	1	0	38	3.63759	90.7	3.21487	0.0359961	ELEC	1	1		-166.424	0.0439196	-164.931	-166.424	0.0439196	-164.931		6.21954	0.0381974	7.51825	6.21954	0.0381974	7.51825		-80.1023	0.0410585	-78.7063	-80.1023	0.0410585	-78.7063	0		-90.3342	0.0574819	-88.3798	-90.3342	0.0574819	-88.3798	0		-85.3907	-85.3907	0
[truncated: 379 more rows]
[truncated: 13 more columns]

## Sheet: country
ISO3	Country	Electricity	Number	per energy	co2_elec	ch4_elec	co2e_elec	co2_elec_alloc	ch4_elec_alloc	co2e_elec_alloc	areal fluxes	co2_area	ch4_area	co2e_area	co2_area_alloc	ch4_area_alloc	co2e_area_alloc	average	co2	ch4	co2e	co2_alloc	ch4_alloc	co2e_alloc	corrected	co2_corr	ch4_corr	co2e_corr	co2_corr_alloc	ch4_corr_alloc	co2e_corr_alloc	GWP20	co2e_gwp20	co2e_gwp20_alloc
[truncated: 104 more rows]

[truncated: 1 more sheets: continent]
